# Supplementary material for: (4S,5S)-2-(2-Bromo­phen­yl)-1,3-dioxolane-4,5-dicarboxamide
Source: Acta Crystallogr Sect E Struct Rep Online. 2009 Mar 25;65(Pt 4):o841. doi: 10.1107/S1600536809010009 (PMC2969105; doi:10.1107/S1600536809010009)
Supplement: Supplementary file 1 [file e-65-0o841-sup1.cif]

##############################################################################
###                                                                        ###
###        Electronic paper (Acta Crystallographica Section E)             ###
###                                                                        ###
##############################################################################
#                                                                            #
# This CIF contains the data in a paper accepted for publication in Acta     #
# Crystallographica Section E. It conforms to the requirements of Notes      #
# for Authors for Section E, and has been peer reviewed under the auspices   #
# of the IUCr Commission on Journals.                                        #
#                                                                            #
# Full details of the Crystallographic Information File format               #
# are given in the paper "The Crystallographic Information File (CIF):       #
# a New Standard Archive File for Crystallography" by S. R. Hall, F. H.      #
# Allen and I. D. Brown [Acta Cryst. (1991), A47, 655-685].                  #
#                                                                            #
# The current version of the core CIF dictionary is obtainable from          #
# ftp://ftp.iucr.org/pub/cif_core.dic. The current version number is 2.4.    #
#                                                                            #
# Software is freely available for graphical display of the structure(s) in  #
# this CIF.  For information consult the CIF home page http://www.iucr.org/  #
# cif/home.html                                                              #
#                                                                            #
# This file may be used for bona fide research purposes within the           #
# scientific community so long as proper attribution is given to the journal # 
# article from which it was obtained.                                        #
#                                                                            #
##############################################################################
                                             
data_global
_audit_creation_method     'from SHELXL97 CIF and IUCr SHELXL97-template'
_journal_date_recd_electronic     2009-03-16
_journal_date_accepted     2009-03-18
_journal_name_full     'Acta Crystallographica, Section E'
_journal_year     2009
_journal_volume     65
_journal_issue      4
_journal_page_first     o841
_journal_page_last     o841
_journal_paper_category     QO
_journal_coeditor_code     HK2643
_publ_contact_author_name     ' De-Cai Wang'
_publ_contact_author_address
;
Department of Pharmaceutical Engineering,
College of Life Science and Pharmaceutical Engineering,
Nanjing University of Technolgy,
Xinmofan Road No. 5 Nanjing
Nanjing 210009
People's Republic of China
;
_publ_contact_author_email     dcwang@njut.edu.cn
_publ_contact_author_fax     '86 25  83172092'
_publ_contact_author_phone     '86 25  83172092'
_publ_section_title
;
(4<i>S</i>,5<i>S</i>)-2-(2-Bromophenyl)-1,3-dioxolane-4,5-dicarboxamide
;
loop_
    _publ_author_name
    _publ_author_address
    'Hua-quan Liu'
;
State Key Laboratory of Materials-Oriented Chemical Engineering,
College of Life Science and Pharmaceutical Engineering,
Nanjing University of Technology,
Xinmofan Road No. 5 Nanjing,
Nanjing 210009
People's Republic of China
;
    'De-Cai Wang'
;
State Key Laboratory of Materials-Oriented Chemical Engineering,
College of Life Science and Pharmaceutical Engineering,
Nanjing University of Technology,
Xinmofan Road No. 5 Nanjing,
Nanjing 210009
People's Republic of China
;
    'Wei Xu'
;
State Key Laboratory of Materials-Oriented Chemical Engineering,
College of Life Science and Pharmaceutical Engineering,
Nanjing University of Technology,
Xinmofan Road No. 5 Nanjing,
Nanjing 210009
People's Republic of China
;
    'Zheng Yang'
;
State Key Laboratory of Materials-Oriented Chemical Engineering,
College of Life Science and Pharmaceutical Engineering,
Nanjing University of Technology,
Xinmofan Road No. 5 Nanjing,
Nanjing 210009
People's Republic of China
;
    'Tao Gai'
;
State Key Laboratory of Materials-Oriented Chemical Engineering,
College of Life Science and Pharmaceutical Engineering,
Nanjing University of Technology,
Xinmofan Road No. 5 Nanjing,
Nanjing 210009
People's Republic of China
;
data_I
_audit_creation_method     SHELXL-97
_chemical_name_systematic
;
(4<i>S</i>,5<i>S</i>)-2-(2-Bromophenyl)-1,3-dioxolane-4,5-dicarboxamide
;
_chemical_name_common     ?
_chemical_formula_moiety     'C11 H11 Br N2 O4'
_chemical_formula_sum     'C11 H11 Br N2 O4'
_chemical_formula_iupac     'C11 H11 Br N2 O4'
_chemical_formula_weight     315.12
_chemical_melting_point     ?
_symmetry_cell_setting     monoclinic
_symmetry_space_group_name_H-M     'P 21'
_symmetry_space_group_name_Hall     'P 2yb'
loop_
    _symmetry_equiv_pos_as_xyz
    'x, y, z'
    '-x, y+1/2, -z'
_cell_length_a     9.4150(19)
_cell_length_b     14.458(3)
_cell_length_c     9.6170(19)
_cell_angle_alpha     90.00
_cell_angle_beta     111.14(3)
_cell_angle_gamma     90.00
_cell_volume     1221.0(5)
_cell_formula_units_Z     4
_cell_measurement_reflns_used     25
_cell_measurement_theta_min     10
_cell_measurement_theta_max     13
_cell_measurement_temperature     294(2)
_exptl_crystal_description     block
_exptl_crystal_colour     colorless
_exptl_crystal_size_max     0.20
_exptl_crystal_size_mid     0.10
_exptl_crystal_size_min     0.10
_exptl_crystal_density_diffrn     1.714
_exptl_crystal_density_meas     ?
_exptl_crystal_density_method     'not measured'
_exptl_crystal_F_000     632
_exptl_absorpt_coefficient_mu     3.375
_exptl_absorpt_correction_type     psi-scan
_exptl_absorpt_process_details     '(North <i>et al.</i>,  1968)'
_exptl_absorpt_correction_T_min     0.5517
_exptl_absorpt_correction_T_max     0.7289
_exptl_special_details
;
;
_diffrn_ambient_temperature     294(2)
_diffrn_radiation_type     MoK\a
_diffrn_radiation_wavelength     0.71073
_diffrn_radiation_source     'fine-focus sealed tube'
_diffrn_radiation_monochromator     graphite
_diffrn_measurement_device_type     'Enraf--Nonius CAD-4'
_diffrn_measurement_method     '\w/2\q'
_diffrn_detector_area_resol_mean     ?
_diffrn_reflns_number     4504
_diffrn_reflns_av_R_equivalents     0.0612
_diffrn_reflns_av_sigmaI/netI     0.0705
_diffrn_reflns_theta_min     2.27
_diffrn_reflns_theta_max     25.99
_diffrn_reflns_theta_full     25.99
_diffrn_measured_fraction_theta_max     0.997
_diffrn_measured_fraction_theta_full     0.997
_diffrn_reflns_limit_h_min     0
_diffrn_reflns_limit_h_max     11
_diffrn_reflns_limit_k_min     -10
_diffrn_reflns_limit_k_max     17
_diffrn_reflns_limit_l_min     -11
_diffrn_reflns_limit_l_max     11
_diffrn_standards_number     3
_diffrn_standards_interval_count     ?
_diffrn_standards_interval_time     120
_diffrn_standards_decay_%     1
_refine_special_details
;
Refinement of <i>F</i>^2^ against ALL reflections. The weighted <i>R</i>-factor
<i>wR</i> and goodness of fit <i>S</i> are based on <i>F</i>^2^, conventional
<i>R</i>-factors <i>R</i> are based on <i>F</i>, with <i>F</i> set to zero for
negative <i>F</i>^2^. The threshold expression of <i>F</i>^2^ >
\s(<i>F</i>^2^) is used only for calculating <i>R</i>-factors(gt) <i>etc</i>.
and is not relevant to the choice of reflections for refinement.
<i>R</i>-factors based on <i>F</i>^2^ are statistically about twice as large
as those based on <i>F</i>, and <i>R</i>- factors based on ALL data will be
even larger.
;
_reflns_number_total     4256
_reflns_number_gt     2669
_reflns_threshold_expression     I>2\s(I)
_refine_ls_structure_factor_coef     Fsqd
_refine_ls_matrix_type     full
_refine_ls_R_factor_all     0.1042
_refine_ls_R_factor_gt     0.0630
_refine_ls_wR_factor_gt     0.1558
_refine_ls_wR_factor_ref     0.1806
_refine_ls_goodness_of_fit_ref     1.000
_refine_ls_restrained_S_all     0.997
_refine_ls_number_reflns     4256
_refine_ls_number_parameters     325
_refine_ls_number_restraints     0
_refine_ls_hydrogen_treatment     constr
_refine_ls_weighting_scheme     calc
_refine_ls_weighting_details
              'calc w=1/[\s^2^(Fo^2^)+(0.1P)^2^+1.54P] where P=(Fo^2^+2Fc^2^)/3'
_atom_sites_solution_hydrogens     geom
_atom_sites_solution_primary     direct
_atom_sites_solution_secondary     difmap
_refine_ls_shift/su_max     0.000
_refine_ls_shift/su_mean     0.000
_refine_diff_density_max     0.537
_refine_diff_density_min     -0.819
_refine_ls_extinction_method     none
_refine_ls_extinction_coef     ?
_refine_ls_abs_structure_details     'Flack (1983), 1758 Friedel pairs'
_refine_ls_abs_structure_Flack     0.00(2)
loop_
    _atom_type_symbol
    _atom_type_description
    _atom_type_scat_dispersion_real
    _atom_type_scat_dispersion_imag
    _atom_type_scat_source
    'C' 'C' 0.0033 0.0016
                         'International Tables Vol C Tables 4.2.6.8 and 6.1.1.4'
    'H' 'H' 0.0000 0.0000
                         'International Tables Vol C Tables 4.2.6.8 and 6.1.1.4'
    'N' 'N' 0.0061 0.0033
                         'International Tables Vol C Tables 4.2.6.8 and 6.1.1.4'
    'O' 'O' 0.0106 0.0060
                         'International Tables Vol C Tables 4.2.6.8 and 6.1.1.4'
    'Br' 'Br' -0.2901 2.4595
                         'International Tables Vol C Tables 4.2.6.8 and 6.1.1.4'
_computing_data_collection     'CAD-4 Software (Enraf--Nonius, 1989)'
_computing_cell_refinement     'CAD-4 Software (Enraf--Nonius, 1989)'
_computing_data_reduction     'XCAD4 (Harms & Wocadlo, 1995)'
_computing_structure_solution     'SHELXS97 (Sheldrick, 2008)'
_computing_structure_refinement     'SHELXL97 (Sheldrick, 2008)'
_computing_molecular_graphics
                  'ORTEP-3 for Windows (Farrugia, 1997) and PLATON (Spek, 2009)'
_computing_publication_material     'SHELXTL (Sheldrick, 2008)'
loop_
    _atom_site_type_symbol
    _atom_site_label
    _atom_site_fract_x
    _atom_site_fract_y
    _atom_site_fract_z
    _atom_site_U_iso_or_equiv
    _atom_site_adp_type
    _atom_site_calc_flag
    _atom_site_refinement_flags
    _atom_site_occupancy
    _atom_site_disorder_assembly
    _atom_site_disorder_group
    Br Br1 0.02596(15) 0.99788(7) 0.97303(14) 0.0608(5) Uani d . 1 . .
    Br Br2 0.51991(15) 0.59675(7) 0.96846(14) 0.0584(4) Uani d . 1 . .
    O O1 0.2071(7) 0.8476(4) 1.2310(7) 0.0342(15) Uani d . 1 . .
    O O2 0.3547(9) 0.7557(5) 1.1503(8) 0.045(2) Uani d . 1 . .
    O O3 0.5492(8) 0.9264(5) 1.5118(7) 0.0425(17) Uani d . 1 . .
    O O4 0.5063(11) 0.6732(6) 1.5238(9) 0.072(3) Uani d . 1 . .
    O O5 0.1786(8) 0.3598(6) 0.8478(8) 0.0402(19) Uani d . 1 . .
    O O6 0.3262(6) 0.4292(4) 0.7424(6) 0.0289(14) Uani d . 1 . .
    O O7 -0.0743(8) 0.2608(5) 0.5162(8) 0.051(2) Uani d . 1 . .
    O O8 -0.0128(9) 0.5151(6) 0.4748(10) 0.077(3) Uani d . 1 . .
    N N1 0.3494(10) 1.0032(7) 1.3501(9) 0.054(2) Uani d . 1 . .
    H H1A 0.3872 1.0569 1.3798 0.065 Uiso calc R 1 . .
    H H1B 0.2618 0.9983 1.2798 0.065 Uiso calc R 1 . .
    N N2 0.3894(12) 0.6010(7) 1.3088(9) 0.065(3) Uani d . 1 . .
    H H2A 0.3936 0.5487 1.3527 0.078 Uiso calc R 1 . .
    H H2B 0.3480 0.6046 1.2133 0.078 Uiso calc R 1 . .
    N N3 0.1299(12) 0.2007(8) 0.6938(12) 0.083(4) Uani d . 1 . .
    H H3B 0.1123 0.1461 0.6557 0.100 Uiso calc R 1 . .
    H H3C 0.2075 0.2103 0.7737 0.100 Uiso calc R 1 . .
    N N4 0.2056(10) 0.5835(6) 0.5937(10) 0.058(3) Uani d . 1 . .
    H H4B 0.1804 0.6354 0.5475 0.070 Uiso calc R 1 . .
    H H4C 0.2946 0.5768 0.6609 0.070 Uiso calc R 1 . .
    C C1 -0.1253(13) 0.8539(9) 0.7843(12) 0.054(3) Uani d U 1 . .
    H H1C -0.1973 0.8994 0.7406 0.065 Uiso calc R 1 . .
    C C2 -0.1452(15) 0.7645(9) 0.7283(14) 0.063(3) Uani d U 1 . .
    H H2C -0.2335 0.7490 0.6491 0.076 Uiso calc R 1 . .
    C C3 -0.0347(14) 0.6989(9) 0.7897(12) 0.060(3) Uani d U 1 . .
    H H3A -0.0477 0.6397 0.7492 0.072 Uiso calc R 1 . .
    C C4 0.0952(12) 0.7193(8) 0.9104(12) 0.045(3) Uani d U 1 . .
    H H4A 0.1685 0.6738 0.9501 0.055 Uiso calc R 1 . .
    C C5 0.1177(10) 0.8071(7) 0.9733(10) 0.032(2) Uani d U 1 . .
    C C6 0.0023(11) 0.8736(7) 0.9049(11) 0.041(2) Uani d U 1 . .
    C C7 0.2506(12) 0.8300(7) 1.1051(11) 0.042(3) Uani d . 1 . .
    H H7A 0.3017 0.8846 1.0846 0.051 Uiso calc R 1 . .
    C C8 0.4385(13) 0.7664(7) 1.3091(12) 0.043(3) Uani d . 1 . .
    H H8A 0.5406 0.7913 1.3284 0.051 Uiso calc R 1 . .
    C C9 0.3383(11) 0.8363(7) 1.3586(10) 0.033(2) Uani d . 1 . .
    H H9A 0.3110 0.8091 1.4389 0.040 Uiso calc R 1 . .
    C C10 0.4257(11) 0.9281(7) 1.4125(10) 0.035(2) Uani d . 1 . .
    C C11 0.4458(12) 0.6747(7) 1.3868(11) 0.040(2) Uani d . 1 . .
    C C12 0.6632(12) 0.4664(8) 1.1863(12) 0.047(3) Uani d U 1 . .
    H H12A 0.7377 0.5119 1.2195 0.057 Uiso calc R 1 . .
    C C13 0.6768(12) 0.3799(8) 1.2638(11) 0.047(3) Uani d U 1 . .
    H H13A 0.7629 0.3679 1.3475 0.056 Uiso calc R 1 . .
    C C14 0.5657(12) 0.3166(9) 1.2157(12) 0.050(3) Uani d U 1 . .
    H H14A 0.5721 0.2619 1.2687 0.060 Uiso calc R 1 . .
    C C15 0.4429(12) 0.3328(7) 1.0882(11) 0.042(2) Uani d U 1 . .
    H H15A 0.3687 0.2872 1.0542 0.051 Uiso calc R 1 . .
    C C16 0.4242(11) 0.4149(7) 1.0072(10) 0.038(2) Uani d U 1 . .
    C C17 0.5378(11) 0.4786(7) 1.0634(10) 0.038(2) Uani d U 1 . .
    C C18 0.2854(10) 0.4319(7) 0.8716(10) 0.035(2) Uani d . 1 . .
    H H18A 0.2392 0.4915 0.8789 0.042 Uiso calc R 1 . .
    C C19 0.0858(10) 0.3643(7) 0.6949(11) 0.033(2) Uani d . 1 . .
    H H19A -0.0053 0.4007 0.6842 0.040 Uiso calc R 1 . .
    C C20 0.1849(12) 0.4189(7) 0.6234(10) 0.041(3) Uani d . 1 . .
    H H20A 0.1984 0.3824 0.5433 0.049 Uiso calc R 1 . .
    C C21 0.0373(12) 0.2699(7) 0.6293(12) 0.041(3) Uani d . 1 . .
    C C22 0.1035(12) 0.5114(7) 0.5599(10) 0.039(2) Uani d . 1 . .
loop_
    _atom_site_aniso_label
    _atom_site_aniso_U_11
    _atom_site_aniso_U_22
    _atom_site_aniso_U_33
    _atom_site_aniso_U_12
    _atom_site_aniso_U_13
    _atom_site_aniso_U_23
    Br1 0.0828(10) 0.0392(9) 0.0483(8) 0.0150(7) 0.0090(7) 0.0055(7)
    Br2 0.0742(9) 0.0320(8) 0.0488(8) -0.0102(7) -0.0022(7) 0.0053(7)
    O1 0.041(3) 0.031(4) 0.028(4) 0.001(3) 0.009(3) -0.002(3)
    O2 0.070(5) 0.033(5) 0.028(4) 0.010(4) 0.011(4) -0.001(3)
    O3 0.061(4) 0.026(4) 0.031(4) -0.005(3) 0.006(3) 0.001(3)
    O4 0.113(7) 0.032(5) 0.035(4) 0.013(4) -0.016(4) -0.006(4)
    O5 0.048(4) 0.043(5) 0.023(4) -0.007(4) 0.005(3) 0.000(3)
    O6 0.034(3) 0.031(4) 0.014(3) 0.007(3) -0.001(2) 0.000(3)
    O7 0.060(4) 0.034(5) 0.032(4) -0.001(3) -0.016(3) -0.005(3)
    O8 0.073(5) 0.043(6) 0.068(6) -0.003(4) -0.031(5) 0.019(4)
    N1 0.063(5) 0.030(5) 0.045(5) -0.002(5) -0.010(4) -0.011(5)
    N2 0.121(8) 0.030(5) 0.024(5) -0.022(6) 0.001(5) 0.002(5)
    N3 0.091(7) 0.033(6) 0.071(7) 0.008(6) -0.038(6) -0.003(6)
    N4 0.054(5) 0.042(7) 0.056(6) -0.003(5) -0.007(4) 0.023(5)
    C1 0.060(5) 0.062(6) 0.035(5) 0.007(5) 0.012(4) 0.007(5)
    C2 0.071(6) 0.059(6) 0.046(6) -0.016(5) 0.006(5) 0.006(5)
    C3 0.086(6) 0.048(6) 0.040(5) -0.012(5) 0.015(4) -0.010(5)
    C4 0.062(5) 0.032(5) 0.037(5) -0.003(4) 0.012(4) 0.001(4)
    C5 0.034(4) 0.033(5) 0.029(4) -0.007(4) 0.012(3) 0.006(4)
    C6 0.054(5) 0.038(5) 0.030(5) 0.006(4) 0.015(4) 0.008(4)
    C7 0.067(7) 0.018(6) 0.038(6) 0.004(5) 0.016(5) 0.001(5)
    C8 0.064(7) 0.015(6) 0.033(6) 0.001(5) -0.002(5) -0.003(5)
    C9 0.052(6) 0.027(6) 0.022(5) 0.004(4) 0.015(4) 0.007(4)
    C10 0.052(6) 0.033(7) 0.019(5) 0.004(5) 0.010(4) 0.002(4)
    C11 0.058(6) 0.024(6) 0.025(5) 0.007(5) 0.000(4) -0.005(4)
    C12 0.053(5) 0.044(6) 0.040(5) 0.002(4) 0.009(4) -0.003(4)
    C13 0.052(5) 0.049(6) 0.030(5) 0.008(4) 0.004(4) 0.001(4)
    C14 0.058(5) 0.050(6) 0.034(5) 0.004(4) 0.008(4) 0.007(4)
    C15 0.062(5) 0.025(5) 0.031(5) 0.001(4) 0.007(4) -0.003(4)
    C16 0.058(5) 0.027(5) 0.023(4) 0.004(4) 0.009(4) -0.003(4)
    C17 0.055(5) 0.021(5) 0.031(5) 0.003(4) 0.006(4) -0.004(4)
    C18 0.049(5) 0.031(6) 0.022(5) -0.006(5) 0.009(4) -0.003(4)
    C19 0.033(5) 0.025(6) 0.036(6) -0.005(4) 0.008(4) -0.007(5)
    C20 0.071(7) 0.021(6) 0.024(5) 0.020(5) 0.009(5) 0.000(4)
    C21 0.048(6) 0.028(6) 0.038(6) -0.001(5) 0.003(5) 0.007(5)
    C22 0.059(6) 0.030(7) 0.019(5) 0.003(5) 0.002(4) 0.005(4)
_geom_special_details
;
All e.s.d.'s (except the e.s.d. in the dihedral angle between two l.s. planes)
are estimated using the full covariance matrix. The cell e.s.d.'s are taken
into account individually in the estimation of e.s.d.'s in distances, angles
and torsion angles; correlations between e.s.d.'s in cell parameters are only
used when they are defined by crystal symmetry. An approximate (isotropic)
treatment of cell e.s.d.'s is used for estimating e.s.d.'s involving l.s.
planes.
;
loop_
    _geom_bond_atom_site_label_1
    _geom_bond_atom_site_label_2
    _geom_bond_site_symmetry_2
    _geom_bond_distance
    _geom_bond_publ_flag
    Br1 C6 . 1.897(11) ?
    Br2 C17 . 1.915(10) ?
    O1 C9 . 1.402(11) ?
    O1 C7 . 1.434(11) ?
    O2 C7 . 1.414(12) ?
    O2 C8 . 1.453(12) ?
    O3 C10 . 1.210(11) ?
    O4 C11 . 1.232(12) ?
    O5 C18 . 1.409(11) ?
    O5 C19 . 1.416(11) ?
    O6 C20 . 1.416(11) ?
    O6 C18 . 1.427(11) ?
    O7 C21 . 1.217(11) ?
    O8 C22 . 1.107(11) ?
    N1 C10 . 1.321(12) ?
    N1 H1A . 0.8600 ?
    N1 H1B . 0.8600 ?
    N2 C11 . 1.301(13) ?
    N2 H2A . 0.8600 ?
    N2 H2B . 0.8600 ?
    N3 C21 . 1.324(13) ?
    N3 H3B . 0.8600 ?
    N3 H3C . 0.8600 ?
    N4 C22 . 1.375(13) ?
    N4 H4B . 0.8600 ?
    N4 H4C . 0.8600 ?
    C1 C6 . 1.366(14) ?
    C1 C2 . 1.386(18) ?
    C1 H1C . 0.9300 ?
    C2 C3 . 1.374(17) ?
    C2 H2C . 0.9300 ?
    C3 C4 . 1.381(15) ?
    C3 H3A . 0.9300 ?
    C4 C5 . 1.389(15) ?
    C4 H4A . 0.9300 ?
    C5 C6 . 1.422(13) ?
    C5 C7 . 1.462(14) ?
    C7 H7A . 0.9800 ?
    C8 C11 . 1.511(14) ?
    C8 C9 . 1.568(14) ?
    C8 H8A . 0.9800 ?
    C9 C10 . 1.549(14) ?
    C9 H9A . 0.9800 ?
    C12 C17 . 1.348(13) ?
    C12 C13 . 1.437(16) ?
    C12 H12A . 0.9300 ?
    C13 C14 . 1.341(15) ?
    C13 H13A . 0.9300 ?
    C14 C15 . 1.369(14) ?
    C14 H14A . 0.9300 ?
    C15 C16 . 1.395(14) ?
    C15 H15A . 0.9300 ?
    C16 C17 . 1.367(14) ?
    C16 C18 . 1.497(12) ?
    C18 H18A . 0.9800 ?
    C19 C21 . 1.504(14) ?
    C19 C20 . 1.559(15) ?
    C19 H19A . 0.9800 ?
    C20 C22 . 1.552(13) ?
    C20 H20A . 0.9800 ?
loop_
    _geom_angle_atom_site_label_1
    _geom_angle_atom_site_label_2
    _geom_angle_atom_site_label_3
    _geom_angle_site_symmetry_1
    _geom_angle_site_symmetry_3
    _geom_angle
    _geom_angle_publ_flag
    C9 O1 C7 . . 106.8(7) ?
    C7 O2 C8 . . 107.2(8) ?
    C18 O5 C19 . . 105.7(7) ?
    C20 O6 C18 . . 103.7(7) ?
    C10 N1 H1A . . 120.0 ?
    C10 N1 H1B . . 120.0 ?
    H1A N1 H1B . . 120.0 ?
    C11 N2 H2A . . 120.0 ?
    C11 N2 H2B . . 120.0 ?
    H2A N2 H2B . . 120.0 ?
    C21 N3 H3B . . 120.0 ?
    C21 N3 H3C . . 120.0 ?
    H3B N3 H3C . . 120.0 ?
    C22 N4 H4B . . 120.0 ?
    C22 N4 H4C . . 120.0 ?
    H4B N4 H4C . . 120.0 ?
    C6 C1 C2 . . 118.7(12) ?
    C6 C1 H1C . . 120.7 ?
    C2 C1 H1C . . 120.7 ?
    C3 C2 C1 . . 120.1(12) ?
    C3 C2 H2C . . 120.0 ?
    C1 C2 H2C . . 120.0 ?
    C2 C3 C4 . . 121.2(12) ?
    C2 C3 H3A . . 119.4 ?
    C4 C3 H3A . . 119.4 ?
    C3 C4 C5 . . 120.7(11) ?
    C3 C4 H4A . . 119.6 ?
    C5 C4 H4A . . 119.6 ?
    C4 C5 C6 . . 116.5(9) ?
    C4 C5 C7 . . 122.2(9) ?
    C6 C5 C7 . . 121.3(9) ?
    C1 C6 C5 . . 122.8(11) ?
    C1 C6 Br1 . . 116.7(8) ?
    C5 C6 Br1 . . 120.4(8) ?
    O2 C7 O1 . . 104.7(8) ?
    O2 C7 C5 . . 112.1(8) ?
    O1 C7 C5 . . 110.9(8) ?
    O2 C7 H7A . . 109.7 ?
    O1 C7 H7A . . 109.7 ?
    C5 C7 H7A . . 109.7 ?
    O2 C8 C11 . . 109.7(8) ?
    O2 C8 C9 . . 103.3(8) ?
    C11 C8 C9 . . 109.9(9) ?
    O2 C8 H8A . . 111.2 ?
    C11 C8 H8A . . 111.2 ?
    C9 C8 H8A . . 111.2 ?
    O1 C9 C10 . . 112.7(8) ?
    O1 C9 C8 . . 104.3(7) ?
    C10 C9 C8 . . 110.4(8) ?
    O1 C9 H9A . . 109.8 ?
    C10 C9 H9A . . 109.8 ?
    C8 C9 H9A . . 109.8 ?
    O3 C10 N1 . . 125.8(9) ?
    O3 C10 C9 . . 119.4(8) ?
    N1 C10 C9 . . 114.6(8) ?
    O4 C11 N2 . . 122.5(10) ?
    O4 C11 C8 . . 117.7(9) ?
    N2 C11 C8 . . 119.8(9) ?
    C17 C12 C13 . . 117.1(10) ?
    C17 C12 H12A . . 121.5 ?
    C13 C12 H12A . . 121.5 ?
    C14 C13 C12 . . 120.2(10) ?
    C14 C13 H13A . . 119.9 ?
    C12 C13 H13A . . 119.9 ?
    C13 C14 C15 . . 119.6(11) ?
    C13 C14 H14A . . 120.2 ?
    C15 C14 H14A . . 120.2 ?
    C14 C15 C16 . . 122.8(11) ?
    C14 C15 H15A . . 118.6 ?
    C16 C15 H15A . . 118.6 ?
    C17 C16 C15 . . 115.4(9) ?
    C17 C16 C18 . . 123.1(9) ?
    C15 C16 C18 . . 121.4(9) ?
    C12 C17 C16 . . 124.8(10) ?
    C12 C17 Br2 . . 115.7(8) ?
    C16 C17 Br2 . . 119.4(7) ?
    O5 C18 O6 . . 103.9(7) ?
    O5 C18 C16 . . 111.5(8) ?
    O6 C18 C16 . . 109.3(8) ?
    O5 C18 H18A . . 110.7 ?
    O6 C18 H18A . . 110.7 ?
    C16 C18 H18A . . 110.7 ?
    O5 C19 C21 . . 112.0(9) ?
    O5 C19 C20 . . 103.8(7) ?
    C21 C19 C20 . . 114.5(9) ?
    O5 C19 H19A . . 108.8 ?
    C21 C19 H19A . . 108.8 ?
    C20 C19 H19A . . 108.8 ?
    O6 C20 C22 . . 114.5(8) ?
    O6 C20 C19 . . 103.5(7) ?
    C22 C20 C19 . . 108.8(8) ?
    O6 C20 H20A . . 110.0 ?
    C22 C20 H20A . . 110.0 ?
    C19 C20 H20A . . 110.0 ?
    O7 C21 N3 . . 123.2(10) ?
    O7 C21 C19 . . 120.4(9) ?
    N3 C21 C19 . . 116.1(9) ?
    O8 C22 N4 . . 124.0(10) ?
    O8 C22 C20 . . 123.2(10) ?
    N4 C22 C20 . . 110.9(8) ?
loop_
    _geom_torsion_atom_site_label_1
    _geom_torsion_atom_site_label_2
    _geom_torsion_atom_site_label_3
    _geom_torsion_atom_site_label_4
    _geom_torsion_site_symmetry_1
    _geom_torsion_site_symmetry_2
    _geom_torsion_site_symmetry_3
    _geom_torsion_site_symmetry_4
    _geom_torsion
    _geom_torsion_publ_flag
    C6 C1 C2 C3 . . . . -2.9(18) ?
    C1 C2 C3 C4 . . . . 2.1(19) ?
    C2 C3 C4 C5 . . . . 0.0(19) ?
    C3 C4 C5 C6 . . . . -1.2(15) ?
    C3 C4 C5 C7 . . . . 177.3(10) ?
    C2 C1 C6 C5 . . . . 1.7(16) ?
    C2 C1 C6 Br1 . . . . 178.3(9) ?
    C4 C5 C6 C1 . . . . 0.4(15) ?
    C7 C5 C6 C1 . . . . -178.2(10) ?
    C4 C5 C6 Br1 . . . . -176.1(8) ?
    C7 C5 C6 Br1 . . . . 5.3(13) ?
    C8 O2 C7 O1 . . . . -33.6(10) ?
    C8 O2 C7 C5 . . . . -153.9(9) ?
    C9 O1 C7 O2 . . . . 38.4(9) ?
    C9 O1 C7 C5 . . . . 159.5(8) ?
    C4 C5 C7 O2 . . . . 4.6(14) ?
    C6 C5 C7 O2 . . . . -176.9(8) ?
    C4 C5 C7 O1 . . . . -111.9(10) ?
    C6 C5 C7 O1 . . . . 66.6(11) ?
    C7 O2 C8 C11 . . . . 133.8(9) ?
    C7 O2 C8 C9 . . . . 16.6(10) ?
    C7 O1 C9 C10 . . . . 92.9(9) ?
    C7 O1 C9 C8 . . . . -26.9(9) ?
    O2 C8 C9 O1 . . . . 6.4(10) ?
    C11 C8 C9 O1 . . . . -110.6(8) ?
    O2 C8 C9 C10 . . . . -114.9(9) ?
    C11 C8 C9 C10 . . . . 128.1(9) ?
    O1 C9 C10 O3 . . . . -172.2(8) ?
    C8 C9 C10 O3 . . . . -56.0(11) ?
    O1 C9 C10 N1 . . . . 12.7(12) ?
    C8 C9 C10 N1 . . . . 128.9(9) ?
    O2 C8 C11 O4 . . . . -176.2(9) ?
    C9 C8 C11 O4 . . . . -63.3(13) ?
    O2 C8 C11 N2 . . . . 3.9(15) ?
    C9 C8 C11 N2 . . . . 116.9(11) ?
    C17 C12 C13 C14 . . . . -1.8(16) ?
    C12 C13 C14 C15 . . . . 3.3(17) ?
    C13 C14 C15 C16 . . . . -2.5(18) ?
    C14 C15 C16 C17 . . . . 0.3(16) ?
    C14 C15 C16 C18 . . . . -177.5(10) ?
    C13 C12 C17 C16 . . . . -0.5(17) ?
    C13 C12 C17 Br2 . . . . 177.4(8) ?
    C15 C16 C17 C12 . . . . 1.2(16) ?
    C18 C16 C17 C12 . . . . 179.0(10) ?
    C15 C16 C17 Br2 . . . . -176.6(7) ?
    C18 C16 C17 Br2 . . . . 1.2(14) ?
    C19 O5 C18 O6 . . . . -40.6(9) ?
    C19 O5 C18 C16 . . . . -158.2(8) ?
    C20 O6 C18 O5 . . . . 44.5(8) ?
    C20 O6 C18 C16 . . . . 163.6(8) ?
    C17 C16 C18 O5 . . . . -173.1(9) ?
    C15 C16 C18 O5 . . . . 4.5(14) ?
    C17 C16 C18 O6 . . . . 72.7(12) ?
    C15 C16 C18 O6 . . . . -109.7(10) ?
    C18 O5 C19 C21 . . . . 144.8(9) ?
    C18 O5 C19 C20 . . . . 20.7(10) ?
    C18 O6 C20 C22 . . . . 88.1(9) ?
    C18 O6 C20 C19 . . . . -30.1(9) ?
    O5 C19 C20 O6 . . . . 6.1(9) ?
    C21 C19 C20 O6 . . . . -116.3(8) ?
    O5 C19 C20 C22 . . . . -116.0(8) ?
    C21 C19 C20 C22 . . . . 121.6(9) ?
    O5 C19 C21 O7 . . . . 158.6(10) ?
    C20 C19 C21 O7 . . . . -83.5(13) ?
    O5 C19 C21 N3 . . . . -27.2(14) ?
    C20 C19 C21 N3 . . . . 90.7(13) ?
    O6 C20 C22 O8 . . . . -173.5(11) ?
    C19 C20 C22 O8 . . . . -58.3(14) ?
    O6 C20 C22 N4 . . . . 21.5(12) ?
    C19 C20 C22 N4 . . . . 136.7(9) ?
loop_
    _geom_hbond_atom_site_label_D
    _geom_hbond_atom_site_label_H
    _geom_hbond_atom_site_label_A
    _geom_hbond_site_symmetry_A
    _geom_hbond_distance_DH
    _geom_hbond_distance_HA
    _geom_hbond_distance_DA
    _geom_hbond_angle_DHA
    N1 H1B O1 . 0.86 2.25 2.657(12) 109
    N2 H2B O2 . 0.86 2.27 2.660(12) 107
    N3 H3B O8 2_546 0.86 2.28 3.123(14) 167
    N3 H3C O5 . 0.86 2.32 2.684(14) 106
    N4 H4B O7 2_556 0.86 2.05 2.876(11) 160
    N4 H4C O6 . 0.86 2.26 2.672(11) 110
