# Supplementary material for: (4S,5S)-2-(2-Bromo­phen­yl)-1,3-dioxolane-4,5-dicarboxamide
Source: Acta Crystallogr Sect E Struct Rep Online. 2009 Mar 25;65(Pt 4):o841. doi: 10.1107/S1600536809010009 (PMC2969105; doi:10.1107/S1600536809010009)
Supplement: Supplementary file 2 [file e-65-0o841-Isup2.hkl]

# 
# h,k,l, Fc-squared, Fo-squared, sigma(Fo-squared) and status flag 
# 
data_I
_shelx_title ' X in P2(1)' 
_shelx_refln_list_code          4 
_shelx_F_calc_maximum      207.64 
_exptl_crystal_F_000       632.00 
_reflns_d_resolution_high  0.8110 
 
loop_ 
 _symmetry_equiv_pos_as_xyz 
 'x, y, z' 
 '-x, y+1/2, -z' 
 
_cell_length_a     9.4150 
_cell_length_b    14.4580 
_cell_length_c     9.6170 
_cell_angle_alpha  90.000 
_cell_angle_beta  111.140 
_cell_angle_gamma  90.000 
 
_shelx_F_squared_multiplier     1.000 
 
loop_ 
 _refln_index_h 
 _refln_index_k 
 _refln_index_l 
 _refln_F_squared_calc 
 _refln_F_squared_meas 
 _refln_F_squared_sigma 
 _refln_observed_status 
   0 -10   0     3495.68     3621.31     63.93 o 
   1 -10   0       14.45        7.81     31.08 o 
   2 -10   0     4389.83     4127.67     69.34 o 
   3 -10   0       35.05       28.01     29.62 o 
   4 -10   0     1223.84     1263.14     44.09 o 
   5 -10   0       28.76       47.04     29.87 o 
   6 -10   0      383.63      368.26     35.03 o 
   7 -10   0        7.30       32.11     32.11 o 
   8 -10   0       96.73      141.67     33.09 o 
   1  -9   0      320.24      294.64     31.81 o 
   2  -9   0      823.95      751.14     34.57 o 
   3  -9   0      638.02      619.21     33.45 o 
   4  -9   0      111.68      134.07     26.77 o 
   5  -9   0      563.39      530.85     34.35 o 
   6  -9   0      113.53      120.11     30.73 o 
   7  -9   0      672.28      676.67     40.05 o 
   8  -9   0       94.48       41.96     33.81 o 
   9  -9   0       87.23      113.66     31.59 o 
   0  -8   0     4498.70     4297.23     58.14 o 
   1  -8   0     5206.78     5328.17     66.46 o 
   2  -8   0     1552.23     1448.80     38.24 o 
   3  -8   0     2644.82     2376.62     46.71 o 
   4  -8   0      797.80      763.91     32.39 o 
   5  -8   0      289.36      265.45     28.98 o 
   6  -8   0      475.62      454.95     32.20 o 
   7  -8   0      204.43      164.75     30.76 o 
   8  -8   0      108.38      120.17     31.95 o 
   9  -8   0       13.81       49.49     28.69 o 
   1  -7   0      842.10      921.09     30.66 o 
   2  -7   0      113.87      139.97     20.92 o 
   3  -7   0      194.22      131.77     21.82 o 
   4  -7   0     1305.99     1320.68     35.69 o 
   5  -7   0      236.08      262.66     25.40 o 
   6  -7   0      991.95     1073.09     36.96 o 
   7  -7   0      316.35      375.27     31.49 o 
   8  -7   0      117.42      168.19     30.62 o 
   9  -7   0       43.90       43.76     29.99 o 
   0  -6   0      268.78      270.26     19.02 o 
   1  -6   0    12813.42    12686.02     81.40 o 
   2  -6   0      745.28      751.93     24.89 o 
   3  -6   0     2330.75     2050.50     36.84 o 
   4  -6   0      310.12      291.01     21.81 o 
   5  -6   0      865.95      847.77     30.77 o 
   6  -6   0       46.14       48.04     23.28 o 
   7  -6   0      106.48      111.47     25.68 o 
   8  -6   0       41.81       71.26     27.28 o 
   9  -6   0       45.21       65.26     27.67 o 
  10  -6   0        6.62       20.83     28.38 o 
   1  -5   0     4005.95     4410.37     45.17 o 
   2  -5   0      587.83      526.07     20.96 o 
   3  -5   0     1018.57     1088.43     26.51 o 
   4  -5   0      749.80      818.05     25.46 o 
   5  -5   0       38.35       32.60     19.37 o 
   6  -5   0      864.08      606.88     32.79 o 
   7  -5   0      107.57      160.30     23.82 o 
   8  -5   0      183.34      289.72     27.76 o 
   9  -5   0       11.64       19.67     26.70 o 
  10  -5   0       70.71      105.23     30.28 o 
   0  -4   0      605.02      649.13     17.53 o 
   1  -4   0    12228.63    12049.78     64.96 o 
   2  -4   0     1973.55     1994.48     28.64 o 
   3  -4   0     9303.79     8545.49     58.04 o 
   4  -4   0      131.38      141.83     15.96 o 
   5  -4   0      418.28      405.85     20.35 o 
   6  -4   0       19.70       21.23     17.84 o 
   7  -4   0      324.14      407.56     26.39 o 
   8  -4   0       66.88       81.67     24.11 o 
   9  -4   0       12.21       62.58     25.09 o 
  10  -4   0       42.16       56.46     27.79 o 
   1  -3   0      759.17      883.40     17.92 o 
   2  -3   0      471.44      555.02     16.08 o 
   3  -3   0     2957.39     3083.74     33.82 o 
   4  -3   0      321.60      382.69     18.09 o 
   5  -3   0      630.61      756.80     22.85 o 
   6  -3   0     1060.63     1097.59     29.38 o 
   7  -3   0      486.71      655.49     27.66 o 
   8  -3   0      364.38      399.40     28.62 o 
   9  -3   0       48.85      108.78     25.49 o 
  10  -3   0       63.41      161.83     28.30 o 
   0  -2   0     7946.76     8163.84    160.51 o 
   1  -2   0     3011.51     3401.34     26.96 o 
   2  -2   0     7324.29     7349.00     42.32 o 
   3  -2   0     4980.06     4523.81     36.73 o 
   4  -2   0     4094.98     3803.77     37.63 o 
   5  -2   0      956.75     1020.61     24.08 o 
   6  -2   0      818.10      907.67     26.68 o 
   7  -2   0      297.51      351.81     24.64 o 
   8  -2   0      212.48      218.67     25.36 o 
   9  -2   0      119.45      113.37     23.55 o 
  10  -2   0        4.36       25.63     25.63 o 
   1  -1   0      663.73      763.68     11.32 o 
   2  -1   0     2364.70     2351.87     22.58 o 
   3  -1   0      895.68      753.04      8.40 o 
   4  -1   0      866.50      561.95     10.54 o 
   5  -1   0     1197.35     1076.39     12.96 o 
   6  -1   0      287.45      198.04     15.76 o 
   7  -1   0      707.62      524.90     18.52 o 
   8  -1   0       19.48        0.62     20.82 o 
   9  -1   0      357.54      251.89     23.09 o 
  10  -1   0       32.48       11.79     24.78 o 
   1   0   0      304.47      369.64      7.53 o 
   2   0   0    20628.79    18897.88    249.47 o 
   3   0   0       56.62       94.18      9.65 o 
   4   0   0     2216.77     2112.96     28.98 o 
   5   0   0        7.06       10.41     15.16 o 
   6   0   0     1284.99     1499.02     32.50 o 
   7   0   0       16.73       20.94     20.44 o 
   8   0   0        5.92       14.70     24.16 o 
   9   0   0      149.14      171.93     28.97 o 
  10   0   0        1.63        2.19     26.91 o 
   1   1   0      552.17      603.75     10.37 o 
   2   1   0     2402.24     2105.53      6.52 o 
   3   1   0      887.33      583.96      8.38 o 
   4   1   0      923.99      585.45     11.84 o 
   5   1   0     1144.56     1038.52     15.00 o 
   6   1   0      300.86      187.89     15.61 o 
   7   1   0      769.83      572.15     20.01 o 
   8   1   0       23.92       32.10     22.58 o 
   9   1   0      357.60      257.56     26.03 o 
  10   1   0       36.91       30.88     30.88 o 
   0   2   0     5401.06     5395.48    130.74 o 
   1   2   0     2403.04     2680.64     24.13 o 
   2   2   0     8289.18     7331.33      8.34 o 
   3   2   0     5371.08     4783.92     10.41 o 
   4   2   0     3994.68     3604.49     12.75 o 
   5   2   0     1021.58      672.38     14.30 o 
   6   2   0      734.00      580.77     19.97 o 
   7   2   0      304.01      257.45     22.85 o 
   8   2   0      236.50      195.07     25.06 o 
   9   2   0      123.63      117.44     25.46 o 
  10   2   0        3.08        3.25     28.79 o 
   1   3   0      842.25      926.78     18.00 o 
   2   3   0      387.62      514.52     15.83 o 
   3   3   0     2970.05     3133.75     35.06 o 
   4   3   0      324.96      207.41     14.33 o 
   5   3   0      666.95      445.54     17.36 o 
   6   3   0      979.11      652.82     18.43 o 
   7   3   0      454.47      331.18     21.63 o 
   8   3   0      352.86      291.58     26.83 o 
   9   3   0       36.14       31.88     31.88 o 
  10   3   0       44.46        7.50     31.64 o 
   0   4   0      595.01      624.27     18.39 o 
   1   4   0    13480.97    12409.89    274.06 o 
   2   4   0     1584.23     1666.01     27.78 o 
   3   4   0     9591.16     9120.97     62.73 o 
   4   4   0      189.81      210.04     18.45 o 
   5   4   0      549.43      391.87     17.18 o 
   6   4   0       34.41       23.18     23.18 o 
   7   4   0      276.10      197.17     25.21 o 
   8   4   0       54.48       27.40     27.40 o 
   9   4   0       12.47        4.81     31.87 o 
  10   4   0       40.40       35.00     35.00 o 
   1   5   0     3970.99     4348.13     45.02 o 
   2   5   0      418.00      438.88     20.64 o 
   3   5   0      951.12     1136.56     28.31 o 
   4   5   0      747.82      854.10     28.17 o 
   5   5   0       45.14        9.03     20.57 o 
   6   5   0      873.28      598.53     22.20 o 
   7   5   0      104.47       11.84     25.33 o 
   8   5   0      205.14      195.27     28.95 o 
   9   5   0       10.70       13.14     31.44 o 
  10   5   0       92.05       12.83     32.14 o 
   0   6   0      314.09      293.53     19.58 o 
   1   6   0    14222.33    13898.48     86.54 o 
   2   6   0      805.41      823.48     28.49 o 
   3   6   0     2254.65     2147.56     40.81 o 
   4   6   0      392.75      423.45     26.09 o 
   5   6   0      921.62     1014.56     34.78 o 
   6   6   0       66.85       89.59     25.48 o 
   7   6   0       99.49       18.80     27.85 o 
   8   6   0       64.39        3.18     32.53 o 
   9   6   0       43.30        4.21     31.60 o 
  10   6   0        3.78       43.24     32.56 o 
   1   7   0      871.39      893.19     30.43 o 
   2   7   0      158.90      171.68     23.87 o 
   3   7   0      138.51      101.81     23.54 o 
   4   7   0     1390.76     1653.26     42.17 o 
   5   7   0      238.13      284.91     31.32 o 
   6   7   0     1019.90     1328.76     44.55 o 
   7   7   0      365.32      469.14     36.98 o 
   8   7   0      135.96       30.51     34.10 o 
   9   7   0       45.75       15.17     33.49 o 
   0   8   0     4444.92     4185.16     58.92 o 
   1   8   0     4664.28     4587.34     60.61 o 
   2   8   0     1953.96     1992.72     45.42 o 
   3   8   0     2517.83     2549.33     52.65 o 
   4   8   0      737.71      852.29     39.04 o 
   5   8   0      261.77      307.94     35.88 o 
   6   8   0      514.88      615.02     39.44 o 
   7   8   0      229.97      234.91     38.51 o 
   8   8   0      116.61       36.40     36.40 o 
   9   8   0       16.52       39.56     39.56 o 
   1   9   0      280.51      293.99     28.87 o 
   2   9   0      929.55      821.45     37.72 o 
   3   9   0      627.12      577.57     38.95 o 
   4   9   0       98.78      132.09     34.02 o 
   5   9   0      570.12      686.01     44.28 o 
   6   9   0      153.75      139.59     37.07 o 
   7   9   0      643.86      888.81     51.39 o 
   8   9   0      103.46       98.05     42.56 o 
   9   9   0       88.64       97.13     42.34 o 
   0  10   0     3545.46     3642.47     64.50 o 
   1  10   0       15.76       31.85     30.45 o 
   2  10   0     4179.32     4133.86     68.84 o 
   3  10   0       26.94       34.34     34.34 o 
   4  10   0     1148.38     1325.98     53.46 o 
   5  10   0       30.98        0.00     39.36 o 
   6  10   0      334.32      475.96     47.20 o 
   7  10   0        7.42       39.27     43.77 o 
   8  10   0       98.04      152.00     47.35 o 
   1  11   0       50.59       57.10     35.49 o 
   2  11   0      259.31      251.61     38.51 o 
   3  11   0      334.27      366.90     43.31 o 
   4  11   0      147.35      148.31     43.98 o 
   5  11   0      329.63      464.64     48.84 o 
   6  11   0      107.78      129.67     48.48 o 
   7  11   0      141.98      262.18     51.48 o 
   8  11   0        1.88       34.06     49.16 o 
   0  12   0     7529.71     7407.76     99.43 o 
   1  12   0      522.63      466.41     45.99 o 
   2  12   0     1490.87     1483.88     60.17 o 
   3  12   0      389.69      356.40     46.28 o 
   4  12   0      576.30      533.12     53.55 o 
   5  12   0      200.06      188.00     52.76 o 
   6  12   0       80.41      128.24     52.57 o 
   7  12   0       89.26      110.51     54.17 o 
   1  13   0      166.98      174.56     46.79 o 
   2  13   0       14.29        4.87     42.66 o 
   3  13   0       44.21      133.60     44.64 o 
   4  13   0      117.55      182.44     50.93 o 
   5  13   0      151.07      211.69     54.43 o 
   6  13   0      214.51      248.47     57.92 o 
   7  13   0       40.17      107.86     55.74 o 
   0  14   0      135.62      101.93     49.48 o 
   1  14   0     1768.89     1615.06     68.72 o 
   2  14   0      117.47      140.00     50.34 o 
   3  14   0      530.06      546.23     58.41 o 
   4  14   0       35.94       35.77     52.91 o 
   5  14   0      388.03      459.22     61.87 o 
   6  14   0        6.19       84.62     58.24 o 
   1  15   0       86.93       22.27     55.23 o 
   2  15   0      130.16      141.09     52.17 o 
   3  15   0      107.08        4.33     57.40 o 
   4  15   0       69.83       73.52     57.82 o 
   5  15   0        9.62       12.38     57.16 o 
   0  16   0       62.62       25.04     55.15 o 
   1  16   0      964.76      868.56     65.18 o 
   2  16   0       68.67       88.86     55.64 o 
   3  16   0      778.22      696.32     67.63 o 
   4  16   0       58.57      140.57     58.41 o 
   1  17   0       62.09        9.12     57.11 o 
   2  17   0       19.36       91.65     56.72 o 
   3  17   0       13.67       60.17     55.71 o 
  -9 -10   1       13.45        5.42     30.46 o 
  -8 -10   1       32.86       30.64     30.80 o 
  -7 -10   1       28.98        4.14     31.35 o 
  -6 -10   1      196.51      194.13     33.04 o 
  -5 -10   1      161.15      137.67     32.29 o 
  -4 -10   1     1354.15     1452.01     45.62 o 
  -3 -10   1      126.30       91.08     30.67 o 
  -2 -10   1     2713.33     2754.88     56.62 o 
  -1 -10   1       79.88       31.03     29.69 o 
   0 -10   1     3104.99     3155.01     44.22 o 
   1 -10   1       48.31       57.50     32.81 o 
   2 -10   1     5136.06     5304.91     76.47 o 
   3 -10   1       28.77       31.82     31.82 o 
   4 -10   1      982.82      934.31     42.73 o 
   5 -10   1      164.71      122.17     34.12 o 
   6 -10   1      524.96      484.64     39.79 o 
   7 -10   1       50.72       16.35     35.82 o 
   8 -10   1       33.61       24.54     35.28 o 
  -9  -9   1      118.69       88.14     30.93 o 
  -8  -9   1       35.53       29.41     28.29 o 
  -7  -9   1      590.06      547.39     34.71 o 
  -6  -9   1      163.18      205.97     29.73 o 
  -5  -9   1      507.40      496.61     34.71 o 
  -4  -9   1      442.93      405.01     32.59 o 
  -3  -9   1     1090.92      996.63     38.74 o 
  -2  -9   1     1273.36     1199.17     40.52 o 
  -1  -9   1      227.59      252.32     28.27 o 
   0  -9   1       75.10       88.28     22.27 o 
   1  -9   1       18.47        0.81     27.94 o 
   2  -9   1      750.42      731.95     36.50 o 
   3  -9   1       68.26       59.56     27.25 o 
   4  -9   1       26.09       23.82     27.87 o 
   5  -9   1      473.50      458.77     35.11 o 
   6  -9   1       62.07       41.22     32.57 o 
   7  -9   1      180.91      242.50     34.87 o 
   8  -9   1       56.33       83.54     33.40 o 
  -9  -8   1        2.64       45.61     28.43 o 
  -8  -8   1       22.95       47.77     25.77 o 
  -7  -8   1        0.38        6.91     25.38 o 
  -6  -8   1      502.69      493.58     31.89 o 
  -5  -8   1      121.73      177.43     25.32 o 
  -4  -8   1     2447.87     2405.10     48.28 o 
  -3  -8   1     1386.72     1343.14     37.97 o 
  -2  -8   1     3873.77     3674.51     55.05 o 
  -1  -8   1      966.38      949.69     32.35 o 
   0  -8   1     7769.27     7757.03    205.67 o 
   1  -8   1     1102.97     1196.75     37.68 o 
   2  -8   1     6273.66     6125.72     70.27 o 
   3  -8   1      762.60      729.33     32.46 o 
   4  -8   1     1848.14     1682.86     44.11 o 
   5  -8   1     1155.20     1153.83     39.84 o 
   6  -8   1      527.99      609.83     35.89 o 
   7  -8   1       51.66       41.55     31.14 o 
   8  -8   1       32.45       51.40     31.77 o 
   9  -8   1        2.67       12.56     31.30 o 
 -10  -7   1       27.24       38.93     30.41 o 
  -9  -7   1       24.44       23.17     26.96 o 
  -8  -7   1      194.02      189.98     27.99 o 
  -7  -7   1       61.92       29.04     25.34 o 
  -6  -7   1      477.10      384.74     27.03 o 
  -5  -7   1      571.97      611.59     30.30 o 
  -4  -7   1     2693.33     2511.36     45.21 o 
  -3  -7   1     1995.48     1902.76     39.32 o 
  -2  -7   1     1967.36     1901.77     38.16 o 
  -1  -7   1       54.97       35.31     19.50 o 
   0  -7   1      415.00      396.51     17.78 o 
   1  -7   1      252.72      308.28     23.99 o 
   2  -7   1      149.34      159.86     22.13 o 
   3  -7   1       23.18       41.58     19.64 o 
   4  -7   1      338.84      305.78     26.47 o 
   5  -7   1      301.30      268.41     27.93 o 
   6  -7   1      109.78      120.27     27.99 o 
   7  -7   1      109.45      151.10     30.13 o 
   8  -7   1      192.79      305.69     34.51 o 
   9  -7   1       41.35       33.98     32.17 o 
 -10  -6   1        1.46       43.56     29.57 o 
  -9  -6   1        1.50       25.96     26.58 o 
  -8  -6   1      189.35      225.42     28.11 o 
  -7  -6   1      296.65      274.43     25.63 o 
  -6  -6   1      122.00      155.21     22.03 o 
  -5  -6   1     1560.13     1531.28     35.14 o 
  -4  -6   1      291.16      307.28     21.92 o 
  -3  -6   1       99.95       96.54     18.60 o 
  -2  -6   1     1037.37     1029.98     27.96 o 
  -1  -6   1    11469.25    11144.18     75.48 o 
   0  -6   1     1001.66     1029.59     19.84 o 
   1  -6   1     6398.74     6859.01     62.04 o 
   2  -6   1      113.20       94.62     18.08 o 
   3  -6   1     4459.43     4181.93     50.36 o 
   4  -6   1      427.12      474.20     24.43 o 
   5  -6   1     2008.61     2044.88     41.87 o 
   6  -6   1      435.65      482.62     30.10 o 
   7  -6   1       85.12       73.62     28.54 o 
   8  -6   1      100.52       99.17     30.39 o 
   9  -6   1       33.60       16.36     30.85 o 
 -10  -5   1      119.99      106.89     35.78 o 
  -9  -5   1        8.70       74.74     28.95 o 
  -8  -5   1      261.32      372.16     30.90 o 
  -7  -5   1        0.13        1.17     20.52 o 
  -6  -5   1      695.98      597.04     25.96 o 
  -5  -5   1       55.79       23.49     17.48 o 
  -4  -5   1     1812.78     1521.21     31.89 o 
  -3  -5   1      733.65      680.43     23.87 o 
  -2  -5   1     1704.32     1668.55     30.40 o 
  -1  -5   1      429.48      387.60     18.05 o 
   0  -5   1      481.15      510.75     17.17 o 
   1  -5   1      243.52      239.05     17.37 o 
   2  -5   1      253.70      283.08     17.73 o 
   3  -5   1     1521.95     1618.46     30.99 o 
   4  -5   1      544.20      492.28     23.55 o 
   5  -5   1      249.13      235.40     22.95 o 
   6  -5   1      222.32      191.85     24.85 o 
   7  -5   1      276.81      327.78     29.37 o 
   8  -5   1      418.80      547.30     35.50 o 
   9  -5   1       12.89       62.55     29.67 o 
  10  -5   1       63.87       95.96     32.28 o 
 -10  -4   1       30.34       61.76     34.19 o 
  -9  -4   1        1.76       17.52     32.01 o 
  -8  -4   1       22.30       50.85     26.90 o 
  -7  -4   1       72.34       78.81     23.24 o 
  -6  -4   1        1.16        4.84     17.70 o 
  -5  -4   1     1392.07     1317.61     27.71 o 
  -4  -4   1      762.13      736.30     22.61 o 
  -3  -4   1     7478.67     7355.98     57.11 o 
  -2  -4   1     1015.10      965.81     22.30 o 
  -1  -4   1     4015.67     3922.19     37.46 o 
   0  -4   1     2203.56     2417.06     58.63 o 
   1  -4   1    15079.21    14460.97    289.45 o 
   2  -4   1     2548.61     2601.97     32.85 o 
   3  -4   1     5889.44     5767.52     49.71 o 
   4  -4   1      108.75      120.28     16.67 o 
   5  -4   1     1659.61     1594.82     34.22 o 
   6  -4   1      104.23       98.06     22.98 o 
   7  -4   1      109.04      116.22     25.19 o 
   8  -4   1       56.21       61.02     26.61 o 
   9  -4   1       63.97       83.82     30.11 o 
  10  -4   1        4.74       13.64     30.72 o 
 -10  -3   1       18.37       37.45     37.81 o 
  -9  -3   1       13.39        9.79     31.13 o 
  -8  -3   1      140.76      231.70     29.29 o 
  -7  -3   1      111.31      116.97     24.39 o 
  -6  -3   1      668.57      621.01     26.33 o 
  -5  -3   1      693.47      566.46     21.15 o 
  -4  -3   1     2750.60     2171.10     30.00 o 
  -3  -3   1     1366.60     1372.34     25.42 o 
  -2  -3   1     1973.22     2004.47     27.10 o 
  -1  -3   1     3998.36     4003.31     33.48 o 
   0  -3   1      164.32      209.90     15.67 o 
   1  -3   1      523.26      523.37     14.95 o 
   2  -3   1      438.38      380.53     14.92 o 
   3  -3   1      684.65      575.60     18.90 o 
   4  -3   1      139.82      157.00     17.54 o 
   5  -3   1       27.91        7.44     17.64 o 
   6  -3   1      129.28      142.35     22.20 o 
   7  -3   1      541.90      646.16     31.65 o 
   8  -3   1       68.10      114.91     27.82 o 
   9  -3   1       70.13      124.39     30.96 o 
  10  -3   1       17.44       14.38     30.33 o 
 -11  -2   1        6.88       19.99     37.88 o 
 -10  -2   1       27.19       58.04     34.76 o 
  -9  -2   1       73.24        4.30     32.21 o 
  -8  -2   1        4.71       17.10     27.72 o 
  -7  -2   1       67.99       54.68     22.97 o 
  -6  -2   1      210.95      155.17     18.31 o 
  -5  -2   1      894.87      885.05     25.68 o 
  -4  -2   1     2945.77     2864.29     34.16 o 
  -3  -2   1      856.51      846.58     19.25 o 
  -2  -2   1     8833.06     8758.17     49.03 o 
  -1  -2   1     2108.16     2263.21     22.04 o 
   0  -2   1     3847.69     4191.10    298.91 o 
   1  -2   1     6664.06     7097.79     40.21 o 
   2  -2   1     9388.62     8467.11    200.47 o 
   3  -2   1     2073.01     1995.96     28.05 o 
   4  -2   1     3420.14     3312.57     39.02 o 
   5  -2   1      814.59      876.75     25.98 o 
   6  -2   1      452.45      492.74     25.17 o 
   7  -2   1      618.14      747.18     31.91 o 
   8  -2   1        5.21       16.16     25.99 o 
   9  -2   1       34.52       64.41     28.52 o 
  10  -2   1        2.49        3.07     31.67 o 
 -11  -1   1       35.62       20.45     36.35 o 
 -10  -1   1       29.40       32.78     35.25 o 
  -9  -1   1      222.43      213.08     31.25 o 
  -8  -1   1       88.91       28.00     28.00 o 
  -7  -1   1     1295.97      851.92     23.48 o 
  -6  -1   1       52.70       20.56     20.56 o 
  -5  -1   1     2770.91     2402.15     16.86 o 
  -4  -1   1      869.53      816.16     13.03 o 
  -3  -1   1     3312.90     2865.06     29.31 o 
  -2  -1   1     7532.89     6874.31     39.13 o 
  -1  -1   1      997.62     1175.42     14.50 o 
   0  -1   1     2258.00     2596.45    216.26 o 
   1  -1   1      628.17      710.00     13.24 o 
   2  -1   1       93.72      137.83     10.36 o 
   3  -1   1      456.05      356.99     15.84 o 
   4  -1   1       70.63       88.24     15.28 o 
   5  -1   1     1049.93     1079.32     28.04 o 
   6  -1   1       42.21       44.71     20.72 o 
   7  -1   1      346.21      437.63     29.99 o 
   8  -1   1      110.05      123.92     29.10 o 
   9  -1   1      129.08      177.31     34.40 o 
  10  -1   1        9.69        7.86     31.07 o 
 -11   0   1        0.61       69.22     35.21 o 
 -10   0   1        1.68       19.88     34.49 o 
  -9   0   1        7.74        3.93     31.32 o 
  -8   0   1      124.46      178.63     29.48 o 
  -7   0   1       23.20       19.36     22.62 o 
  -6   0   1      910.71     1106.42     30.34 o 
  -5   0   1        6.67        4.56     16.21 o 
  -4   0   1      865.50      764.40     12.58 o 
  -3   0   1      348.11      203.11     10.20 o 
  -2   0   1      930.17      947.86     14.96 o 
  -1   0   1      110.93      111.03      7.05 o 
   0   0   1     6868.31     6826.19     82.71 o 
   1   0   1       39.21       56.90      6.39 o 
   2   0   1    11764.73    10627.19    207.68 o 
   3   0   1      132.65      101.04     12.30 o 
   4   0   1     6126.86     6796.99     52.67 o 
   5   0   1      115.34      104.48     19.01 o 
   6   0   1      556.28      488.50     27.46 o 
   7   0   1       79.20       91.35     24.60 o 
   8   0   1      279.24      332.16     32.78 o 
   9   0   1       81.22      101.33     31.72 o 
  10   0   1        8.86        9.73     33.53 o 
 -11   1   1       32.19       75.87     34.45 o 
 -10   1   1       24.65        3.91     32.05 o 
  -9   1   1      184.74      175.43     33.12 o 
  -8   1   1       80.66       26.10     26.10 o 
  -7   1   1     1223.39     1187.14     20.90 o 
  -6   1   1       31.37       10.84     16.64 o 
  -5   1   1     2964.74     2596.40     14.94 o 
  -4   1   1      754.05      557.67     12.27 o 
  -3   1   1     3455.65     3056.28     11.17 o 
  -2   1   1     7672.16     7846.45      8.34 o 
  -1   1   1      801.06      966.76     12.78 o 
   0   1   1     2191.93     2679.30    211.14 o 
   1   1   1      628.05      683.09     13.35 o 
   2   1   1       96.43      105.62      9.59 o 
   3   1   1      458.81      347.54     15.17 o 
   4   1   1       50.57       72.47     14.42 o 
   5   1   1     1030.63     1038.00     28.11 o 
   6   1   1       40.83       40.41     20.91 o 
   7   1   1      461.61      390.58     22.69 o 
   8   1   1       88.19       23.35     27.67 o 
   9   1   1      103.88       46.60     30.35 o 
  10   1   1       11.08       27.00     34.22 o 
 -11   2   1        7.86       27.00     28.91 o 
 -10   2   1       30.04       62.12     30.07 o 
  -9   2   1       68.61      123.17     27.82 o 
  -8   2   1        2.97        1.84     24.11 o 
  -7   2   1       41.56       15.86     22.02 o 
  -6   2   1      191.22      144.17     17.01 o 
  -5   2   1      802.40      584.49     17.11 o 
  -4   2   1     2974.22     2592.75     14.29 o 
  -3   2   1     1148.60      899.82     11.03 o 
  -2   2   1     7808.64     8771.11    204.25 o 
  -1   2   1     1352.22     1340.75      6.24 o 
   0   2   1     2898.43     3138.76    202.31 o 
   1   2   1     6935.39     6579.20     40.49 o 
   2   2   1    10048.47     9030.19     52.15 o 
   3   2   1     1812.95     1729.45     27.25 o 
   4   2   1     2862.89     2719.14     36.70 o 
   5   2   1      663.26      715.44     25.84 o 
   6   2   1      474.70      509.79     27.41 o 
   7   2   1      623.19      768.70     35.56 o 
   8   2   1       21.15       18.12     28.88 o 
   9   2   1       21.72       42.42     32.29 o 
  10   2   1        3.86        6.14     34.22 o 
 -10   3   1       32.67       82.86     27.95 o 
  -9   3   1       21.56        6.66     26.17 o 
  -8   3   1      106.44      149.47     25.67 o 
  -7   3   1      134.12       70.54     22.92 o 
  -6   3   1      646.99      573.27     18.57 o 
  -5   3   1      596.79      603.36     17.00 o 
  -4   3   1     2750.29     2985.86     16.08 o 
  -3   3   1     1216.20     1244.40     25.89 o 
  -2   3   1     1783.32     2063.32     27.94 o 
  -1   3   1     3994.74     4640.70     35.75 o 
   0   3   1      225.44      272.19     24.18 o 
   1   3   1      512.17      469.08     14.94 o 
   2   3   1      462.76      397.51     15.83 o 
   3   3   1      653.65      575.30     20.04 o 
   4   3   1       64.33       86.53     17.05 o 
   5   3   1       48.86       61.15     18.70 o 
   6   3   1      119.89      111.28     23.33 o 
   7   3   1      452.22      323.64     26.00 o 
   8   3   1       96.31       42.94     27.68 o 
   9   3   1       71.75       32.49     32.49 o 
  10   3   1       10.62       59.23     32.64 o 
 -10   4   1       29.06       20.14     26.55 o 
  -9   4   1        2.28       25.60     26.13 o 
  -8   4   1       26.66       17.83     24.72 o 
  -7   4   1      101.84       17.22     21.86 o 
  -6   4   1        3.27       21.22     21.22 o 
  -5   4   1     1067.44      797.85     17.13 o 
  -4   4   1      778.02      627.90     16.75 o 
  -3   4   1     6373.10     6789.93     55.99 o 
  -2   4   1     1219.01     1366.97     25.55 o 
  -1   4   1     4092.64     3421.89     10.48 o 
   0   4   1     2487.79     2700.76    128.56 o 
   1   4   1    12128.70    10239.73    245.69 o 
   2   4   1     2730.00     2707.71     34.79 o 
   3   4   1     5219.75     4905.90     49.07 o 
   4   4   1      169.62      158.24     19.39 o 
   5   4   1     1932.76     1876.93     39.72 o 
   6   4   1      100.54      120.82     23.92 o 
   7   4   1       89.11      132.45     27.29 o 
   8   4   1       50.80       17.75     33.62 o 
   9   4   1       74.48       17.49     32.48 o 
  10   4   1        7.39       16.35     32.52 o 
 -10   5   1      111.60       28.58     26.39 o 
  -9   5   1        9.69       22.07     28.48 o 
  -8   5   1      286.20      244.20     24.24 o 
  -7   5   1        0.06       18.97     23.88 o 
  -6   5   1      711.62      690.05     30.90 o 
  -5   5   1       56.17       40.05     20.36 o 
  -4   5   1     1954.38     1732.56     35.31 o 
  -3   5   1      784.79      833.95     25.81 o 
  -2   5   1     2205.25     2332.54     34.92 o 
  -1   5   1      431.19      446.36     19.06 o 
   0   5   1      501.88      546.83     27.64 o 
   1   5   1      264.50      242.82     17.42 o 
   2   5   1      238.62      218.50     18.29 o 
   3   5   1     1427.54     1581.22     32.92 o 
   4   5   1      613.94      563.55     26.03 o 
   5   5   1      258.44      229.53     26.06 o 
   6   5   1      193.33      200.11     26.47 o 
   7   5   1      277.73      225.34     27.61 o 
   8   5   1      431.66      349.24     31.28 o 
   9   5   1       13.37        0.88     33.37 o 
 -10   6   1        1.30       25.42     26.60 o 
  -9   6   1        1.71       17.84     26.88 o 
  -8   6   1      172.58      142.10     28.22 o 
  -7   6   1      302.44      242.08     24.65 o 
  -6   6   1       98.48       47.43     24.19 o 
  -5   6   1     1682.45     1761.80     40.57 o 
  -4   6   1      391.27      480.56     25.91 o 
  -3   6   1      175.07      191.32     21.04 o 
  -2   6   1      988.75      919.29     28.80 o 
  -1   6   1    11408.80    12103.15     80.23 o 
   0   6   1     1138.38     1162.33     33.90 o 
   1   6   1     6934.54     6773.59     61.65 o 
   2   6   1       79.27       85.04     17.97 o 
   3   6   1     4660.92     4453.69     55.33 o 
   4   6   1      389.25      429.89     26.47 o 
   5   6   1     2002.40     2161.18     46.75 o 
   6   6   1      375.59      316.24     32.35 o 
   7   6   1       68.11      110.55     30.77 o 
   8   6   1       93.99       78.88     34.49 o 
   9   6   1       23.40       54.51     34.80 o 
 -10   7   1       34.42       29.38     29.38 o 
  -9   7   1       20.08       28.12     28.12 o 
  -8   7   1      210.78      191.16     28.89 o 
  -7   7   1       62.08        5.71     28.07 o 
  -6   7   1      528.25      487.12     30.35 o 
  -5   7   1      560.77      683.61     31.53 o 
  -4   7   1     2717.27     2599.41     47.68 o 
  -3   7   1     2116.16     2117.11     40.37 o 
  -2   7   1     1602.03     1624.12     36.98 o 
  -1   7   1       23.41       39.23     19.54 o 
   0   7   1      344.27      353.11     19.97 o 
   1   7   1      243.54      281.21     22.88 o 
   2   7   1      193.35      210.46     23.45 o 
   3   7   1       25.14       14.99     23.49 o 
   4   7   1      297.79      307.94     28.51 o 
   5   7   1      321.85      345.08     31.17 o 
   6   7   1      141.70      109.21     32.24 o 
   7   7   1       73.91       21.78     33.77 o 
   8   7   1      182.26      306.82     39.21 o 
   9   7   1       27.94       33.69     34.82 o 
  -9   8   1        4.93       15.96     29.55 o 
  -8   8   1       12.99        6.13     29.20 o 
  -7   8   1        1.56        9.08     29.62 o 
  -6   8   1      532.09      529.27     34.37 o 
  -5   8   1      143.39      190.86     27.22 o 
  -4   8   1     2394.29     2371.79     49.82 o 
  -3   8   1     1632.89     1606.71     41.79 o 
  -2   8   1     3482.32     3407.49     54.61 o 
  -1   8   1     1029.52      995.97     36.53 o 
   0   8   1     7178.15     7197.42    324.59 o 
   1   8   1     1686.76     1685.88     42.51 o 
   2   8   1     6115.78     6130.01     72.12 o 
   3   8   1      899.30      987.49     39.17 o 
   4   8   1     1865.55     1979.00     50.84 o 
   5   8   1     1051.81     1137.74     46.47 o 
   6   8   1      628.68      788.66     43.97 o 
   7   8   1       48.52       26.87     36.35 o 
   8   8   1       37.22       43.36     38.26 o 
   9   8   1        3.71       38.25     38.25 o 
  -9   9   1      115.23       29.45     29.45 o 
  -8   9   1       23.18       70.53     29.11 o 
  -7   9   1      524.17      519.27     35.56 o 
  -6   9   1      107.60       64.31     30.72 o 
  -5   9   1      551.31      514.15     35.22 o 
  -4   9   1      438.37      391.75     33.12 o 
  -3   9   1     1090.88      999.47     38.11 o 
  -2   9   1     1447.88     1494.45     43.74 o 
  -1   9   1      271.78      272.63     31.86 o 
   0   9   1       62.80       58.68     33.45 o 
   1   9   1       26.46       25.29     27.18 o 
   2   9   1      751.78      732.87     38.44 o 
   3   9   1      102.57      138.40     30.82 o 
   4   9   1       22.40       31.27     31.98 o 
   5   9   1      381.53      403.36     40.75 o 
   6   9   1       91.80      114.16     38.14 o 
   7   9   1      206.88      234.28     43.77 o 
   8   9   1       52.48       87.18     40.94 o 
  -9  10   1       15.35        5.60     29.63 o 
  -8  10   1       28.75       29.93     32.92 o 
  -7  10   1       33.37       27.96     31.55 o 
  -6  10   1      165.47      205.86     32.50 o 
  -5  10   1      162.38      132.89     32.32 o 
  -4  10   1     1449.26     1498.26     48.08 o 
  -3  10   1      136.05      141.00     30.95 o 
  -2  10   1     2721.37     2837.21     60.59 o 
  -1  10   1       85.15       68.17     33.76 o 
   0  10   1     3201.43     3273.50     82.19 o 
   1  10   1       40.18       32.42     31.62 o 
   2  10   1     5166.59     5491.54     79.47 o 
   3  10   1       34.60       14.72     35.43 o 
   4  10   1      926.80     1027.03     52.08 o 
   5  10   1      176.09      178.66     41.94 o 
   6  10   1      358.36      458.93     46.94 o 
   7  10   1       56.23      134.86     43.33 o 
   8  10   1       33.34       51.88     44.48 o 
  -8  11   1       30.23       40.98     32.35 o 
  -7  11   1      238.07      261.80     38.04 o 
  -6  11   1      117.29      129.59     32.79 o 
  -5  11   1      788.76      783.37     42.83 o 
  -4  11   1       27.86       57.51     33.38 o 
  -3  11   1      586.73      551.80     40.97 o 
  -2  11   1      595.50      607.36     44.32 o 
  -1  11   1      477.89      431.27     43.01 o 
   0  11   1      687.23      581.58     46.35 o 
   1  11   1      169.39      135.89     38.18 o 
   2  11   1       35.71       15.83     36.15 o 
   3  11   1      367.79      365.70     44.50 o 
   4  11   1       26.66       38.58     39.95 o 
   5  11   1      210.56      290.33     47.30 o 
   6  11   1      107.25      168.91     46.89 o 
   7  11   1       99.94      116.02     49.38 o 
   8  11   1       28.48       21.86     48.11 o 
  -8  12   1        8.48       27.86     31.75 o 
  -7  12   1       66.84       63.29     34.66 o 
  -6  12   1       54.73       94.86     35.28 o 
  -5  12   1       71.58      124.28     34.48 o 
  -4  12   1      233.26      232.21     39.72 o 
  -3  12   1      455.11      416.73     42.61 o 
  -2  12   1      204.15      174.13     43.03 o 
  -1  12   1      723.02      813.81     52.88 o 
   0  12   1      283.53      369.11     66.49 o 
   1  12   1      702.65      630.79     50.02 o 
   2  12   1      929.32     1017.32     55.93 o 
   3  12   1      617.94      592.20     51.83 o 
   4  12   1      905.38     1021.95     61.57 o 
   5  12   1      234.22      281.33     53.30 o 
   6  12   1      182.87      159.44     54.67 o 
   7  12   1      100.23      207.83     53.78 o 
  -7  13   1      154.85      149.71     36.67 o 
  -6  13   1      135.45      129.82     39.02 o 
  -5  13   1      324.79      303.26     40.16 o 
  -4  13   1      162.55      171.18     41.57 o 
  -3  13   1      750.47      658.18     49.74 o 
  -2  13   1      390.40      425.98     51.20 o 
  -1  13   1      137.39      121.61     48.64 o 
   0  13   1      501.29      528.42     37.09 o 
   1  13   1       65.08       41.22     47.90 o 
   2  13   1        6.30       45.81     45.81 o 
   3  13   1       90.71       92.61     48.30 o 
   4  13   1        7.36       21.14     51.66 o 
   5  13   1      123.25      235.54     55.67 o 
   6  13   1      135.37      139.74     57.92 o 
  -6  14   1        1.27       20.45     38.69 o 
  -5  14   1      210.36      175.59     42.02 o 
  -4  14   1        4.87       47.96     42.30 o 
  -3  14   1      501.13      395.89     52.30 o 
  -2  14   1       71.63      132.71     48.77 o 
  -1  14   1      795.27      806.39     60.53 o 
   0  14   1       88.85       77.39     34.64 o 
   1  14   1     1707.91     1614.82     71.21 o 
   2  14   1       94.86      141.08     50.82 o 
   3  14   1      725.82      860.90     63.18 o 
   4  14   1       19.43       43.66     54.03 o 
   5  14   1      244.37      248.66     62.28 o 
   6  14   1       21.00       67.96     58.58 o 
  -6  15   1      124.85      148.12     41.47 o 
  -5  15   1       28.75       42.70     43.22 o 
  -4  15   1      355.00      186.72     50.89 o 
  -3  15   1       17.69       71.28     48.91 o 
  -2  15   1      362.31      328.81     62.27 o 
  -1  15   1       37.09       98.87     55.33 o 
   0  15   1        2.65       21.48     39.04 o 
   1  15   1       15.87        4.43     53.79 o 
   2  15   1       30.69       56.92     56.92 o 
   3  15   1       85.32       81.26     57.62 o 
   4  15   1       42.12       71.06     57.96 o 
   5  15   1        2.42       67.95     59.14 o 
  -4  16   1       21.11       42.50     47.20 o 
  -3  16   1      481.41      360.73     56.73 o 
  -2  16   1      105.26      224.25     56.14 o 
  -1  16   1      659.26      593.43     68.20 o 
   0  16   1      110.03       58.45     50.48 o 
   1  16   1     1146.28     1116.04     68.63 o 
   2  16   1       66.34       71.91     58.76 o 
   3  16   1      499.26      523.51     68.04 o 
   4  16   1       33.07       25.99     59.76 o 
  -3  17   1       65.61       82.19     54.46 o 
  -2  17   1      116.88       57.70     59.30 o 
  -1  17   1       16.74       41.45     59.23 o 
   0  17   1        9.77       46.33     59.58 o 
   1  17   1       21.86       77.99     57.80 o 
   2  17   1       84.36       36.89     62.20 o 
  -9 -10   2        0.78        2.59     32.75 o 
  -8 -10   2       19.85        1.85     34.71 o 
  -7 -10   2       16.08       28.63     34.43 o 
  -6 -10   2      228.01      220.98     37.51 o 
  -5 -10   2       12.50       34.02     32.65 o 
  -4 -10   2      918.50      985.43     43.79 o 
  -3 -10   2      174.18      132.13     33.06 o 
  -2 -10   2     2158.33     2178.51     55.26 o 
  -1 -10   2       31.61       18.21     31.36 o 
   0 -10   2     3882.83     3704.39     49.72 o 
   1 -10   2       45.76       87.88     36.84 o 
   2 -10   2     1327.02     1358.47     50.15 o 
   3 -10   2       16.24       54.11     32.20 o 
   4 -10   2     1352.27     1222.03     50.48 o 
   5 -10   2        4.94        4.72     35.36 o 
   6 -10   2      558.74      572.99     43.99 o 
   7 -10   2       39.16       58.09     37.86 o 
   8 -10   2       57.93       56.65     38.59 o 
  -9  -9   2       78.94      174.58     32.62 o 
  -8  -9   2       19.11       18.82     31.82 o 
  -7  -9   2      455.68      526.52     40.48 o 
  -6  -9   2      356.70      434.57     38.56 o 
  -5  -9   2     1427.23     1477.55     48.20 o 
  -4  -9   2      190.27      225.84     31.48 o 
  -3  -9   2     2883.91     2862.79     56.05 o 
  -2  -9   2      120.83      103.99     28.16 o 
  -1  -9   2     1017.66      924.98     38.42 o 
   0  -9   2      301.76      318.83     32.25 o 
   1  -9   2      597.68      712.15     38.96 o 
   2  -9   2       81.89       73.43     29.91 o 
   3  -9   2       32.71       21.95     31.62 o 
   4  -9   2      586.56      536.23     37.62 o 
   5  -9   2      424.36      385.76     37.49 o 
   6  -9   2      202.75      251.05     37.31 o 
   7  -9   2       76.95      113.70     35.82 o 
   8  -9   2       33.07       36.75     37.35 o 
 -10  -8   2        0.45       17.84     27.56 o 
  -9  -8   2       28.58       53.74     28.70 o 
  -8  -8   2       17.60       52.38     29.71 o 
  -7  -8   2       30.48       14.61     30.48 o 
  -6  -8   2       65.12       46.25     30.33 o 
  -5  -8   2       54.58       44.25     27.63 o 
  -4  -8   2     1103.69     1137.44     38.91 o 
  -3  -8   2     2026.81     1877.19     44.62 o 
  -2  -8   2     1192.82     1014.85     35.12 o 
  -1  -8   2     3371.49     3117.83     52.82 o 
   0  -8   2      724.32      664.61     23.13 o 
   1  -8   2     3837.73     4087.22     63.72 o 
   2  -8   2     2686.96     2655.09     51.86 o 
   3  -8   2     1225.40     1172.04     39.84 o 
   4  -8   2     1852.93     1771.96     46.84 o 
   5  -8   2      756.02      928.29     36.75 o 
   6  -8   2      870.76      994.21     43.40 o 
   7  -8   2       42.04       21.95     34.11 o 
   8  -8   2       67.89       70.63     36.70 o 
 -10  -7   2       13.41       48.11     26.53 o 
  -9  -7   2      182.24      213.31     29.03 o 
  -8  -7   2      505.90      644.55     35.69 o 
  -7  -7   2       85.22      116.00     28.55 o 
  -6  -7   2      457.80      600.13     34.85 o 
  -5  -7   2      149.69      153.89     27.17 o 
  -4  -7   2      861.24      890.09     33.78 o 
  -3  -7   2     2281.92     2367.77     44.53 o 
  -2  -7   2     3416.46     3075.36     47.34 o 
  -1  -7   2       46.05       28.12     19.28 o 
   0  -7   2      663.95      710.61     21.19 o 
   1  -7   2      109.80      171.39     23.85 o 
   2  -7   2       74.03      107.09     22.60 o 
   3  -7   2       18.99        2.53     22.55 o 
   4  -7   2      103.82      144.63     25.78 o 
   5  -7   2      875.39      861.03     39.10 o 
   6  -7   2      309.15      378.79     33.47 o 
   7  -7   2        7.43       28.91     32.93 o 
   8  -7   2       42.01      109.13     33.50 o 
   9  -7   2        2.19       14.96     34.30 o 
 -10  -6   2        3.48       12.56     27.38 o 
  -9  -6   2       12.63        3.93     24.97 o 
  -8  -6   2       89.08      132.43     24.99 o 
  -7  -6   2       27.96       44.16     24.08 o 
  -6  -6   2      159.48      175.31     26.07 o 
  -5  -6   2      772.93      810.04     31.78 o 
  -4  -6   2       65.49       75.11     21.04 o 
  -3  -6   2     4637.55     4369.29     51.91 o 
  -2  -6   2      780.81      725.40     25.42 o 
  -1  -6   2     2523.47     2273.31     37.45 o 
   0  -6   2     1225.98     1254.36     83.26 o 
   1  -6   2     6744.33     7065.90     66.69 o 
   2  -6   2      180.92      166.48     21.82 o 
   3  -6   2     4432.50     4083.57     53.84 o 
   4  -6   2      224.06      243.38     24.99 o 
   5  -6   2      359.47      384.00     30.02 o 
   6  -6   2      244.59      252.91     31.42 o 
   7  -6   2      932.18     1022.24     43.09 o 
   8  -6   2       17.21       15.74     32.33 o 
   9  -6   2       65.71       78.68     34.27 o 
 -10  -5   2       49.57       39.28     27.34 o 
  -9  -5   2       38.95       53.46     25.11 o 
  -8  -5   2      356.36      453.51     27.87 o 
  -7  -5   2        3.01       28.12     21.19 o 
  -6  -5   2     1305.36     1461.12     38.97 o 
  -5  -5   2       13.13       16.21     20.66 o 
  -4  -5   2     1644.07     1798.46     36.31 o 
  -3  -5   2     1049.59     1037.32     26.81 o 
  -2  -5   2     3783.53     3693.19     42.21 o 
  -1  -5   2     2285.62     2229.52     33.90 o 
   0  -5   2     1207.82     1318.50     31.94 o 
   1  -5   2      489.96      528.93     23.15 o 
   2  -5   2       19.19       14.38     16.94 o 
   3  -5   2       68.88       71.27     18.54 o 
   4  -5   2      136.02      171.12     22.59 o 
   5  -5   2      483.38      559.07     31.40 o 
   6  -5   2      179.93      219.33     28.62 o 
   7  -5   2       32.41       39.37     29.55 o 
   8  -5   2      164.05      140.10     34.38 o 
   9  -5   2        5.79       10.86     32.99 o 
 -11  -4   2        1.65       28.80     30.56 o 
 -10  -4   2        3.65        2.47     31.02 o 
  -9  -4   2        8.54       16.20     28.30 o 
  -8  -4   2        6.99       23.38     23.38 o 
  -7  -4   2       65.02       43.77     19.43 o 
  -6  -4   2       32.02       31.90     20.68 o 
  -5  -4   2       56.09       55.68     19.59 o 
  -4  -4   2        2.38       18.32     15.98 o 
  -3  -4   2     3677.12     3456.61     39.80 o 
  -2  -4   2      221.77      221.81     15.04 o 
  -1  -4   2    11099.76    10659.69     62.04 o 
   0  -4   2     1786.21     1991.83     97.22 o 
   1  -4   2    15499.39    14323.07    314.86 o 
   2  -4   2      498.78      517.19     21.24 o 
   3  -4   2     4155.95     3704.66     45.26 o 
   4  -4   2      177.24      196.13     21.46 o 
   5  -4   2     3409.80     3558.75     52.29 o 
   6  -4   2      433.04      458.18     31.08 o 
   7  -4   2      231.70      230.28     30.95 o 
   8  -4   2      138.83       99.93     32.20 o 
   9  -4   2       37.91        1.64     33.79 o 
 -11  -3   2       11.38       23.15     38.13 o 
 -10  -3   2       47.04       84.50     34.92 o 
  -9  -3   2       32.42        3.15     29.65 o 
  -8  -3   2      311.14      225.76     25.50 o 
  -7  -3   2      484.86      300.33     21.72 o 
  -6  -3   2     1618.56     1600.24     33.07 o 
  -5  -3   2     1587.96     1834.91     36.31 o 
  -4  -3   2      500.49      557.71     20.57 o 
  -3  -3   2     1279.43     1268.28     24.09 o 
  -2  -3   2      674.62      622.21     16.89 o 
  -1  -3   2     3992.71     4132.86     36.55 o 
   0  -3   2     2307.12     2498.06    179.73 o 
   1  -3   2      353.58      386.09     15.75 o 
   2  -3   2      739.45      732.52     21.30 o 
   3  -3   2     1067.92     1192.53     27.33 o 
   4  -3   2      189.98      203.98     20.41 o 
   5  -3   2      620.63      841.04     30.26 o 
   6  -3   2      226.37      317.06     28.36 o 
   7  -3   2      394.38      390.95     34.37 o 
   8  -3   2       78.27      141.99     32.59 o 
   9  -3   2       51.68      118.82     33.47 o 
 -11  -2   2        1.76       21.85     38.04 o 
 -10  -2   2       12.87       73.68     37.97 o 
  -9  -2   2       25.04       91.56     33.79 o 
  -8  -2   2       14.66       27.64     27.64 o 
  -7  -2   2      139.70      137.72     25.67 o 
  -6  -2   2      392.16      382.25     23.05 o 
  -5  -2   2     1768.74     1778.44     33.15 o 
  -4  -2   2      949.76      822.14     21.87 o 
  -3  -2   2     2472.29     2477.01     30.58 o 
  -2  -2   2    15790.63    14760.10    268.20 o 
  -1  -2   2     1539.66     1533.63     21.82 o 
   0  -2   2    16129.98    15178.80   1456.18 o 
   1  -2   2     5253.45     5424.72     41.65 o 
   2  -2   2     3064.69     3078.32     35.35 o 
   3  -2   2     1473.58     1560.51     29.27 o 
   4  -2   2     4381.52     4318.28     48.99 o 
   5  -2   2     1145.31     1230.69     33.65 o 
   6  -2   2     1232.83     1410.68     40.08 o 
   7  -2   2      853.44      996.66     39.96 o 
   8  -2   2      106.06      158.69     32.33 o 
   9  -2   2       48.63       86.85     33.74 o 
 -11  -1   2       24.99       15.37     34.35 o 
 -10  -1   2        2.49       16.16     33.22 o 
  -9  -1   2      457.18      358.22     27.88 o 
  -8  -1   2       21.57        1.32     22.76 o 
  -7  -1   2      521.91      299.66     21.46 o 
  -6  -1   2       46.17       16.85     18.71 o 
  -5  -1   2     2205.05     1948.72     16.13 o 
  -4  -1   2     1375.63     1579.02     27.01 o 
  -3  -1   2     4449.19     4703.21     37.34 o 
  -2  -1   2    26747.79    23001.85    308.42 o 
  -1  -1   2     1230.38     1328.18     18.30 o 
   0  -1   2     5195.86     5650.90    161.18 o 
   1  -1   2      693.25      814.42     17.26 o 
   2  -1   2       88.36       99.61     13.67 o 
   3  -1   2       86.23       93.24     15.19 o 
   4  -1   2     1748.96     2191.00     36.38 o 
   5  -1   2      174.14      247.33     22.56 o 
   6  -1   2       33.57       54.71     24.58 o 
   7  -1   2      575.45      666.72     35.66 o 
   8  -1   2       60.23       53.49     33.72 o 
   9  -1   2       53.54      125.81     33.87 o 
 -11   0   2       13.80        7.11     31.96 o 
 -10   0   2        1.16       30.84     30.84 o 
  -9   0   2        4.73       26.82     26.82 o 
  -8   0   2       27.81       84.61     22.73 o 
  -7   0   2        1.46       11.90     19.04 o 
  -6   0   2      149.84      134.74     18.88 o 
  -5   0   2       15.97       11.47     18.53 o 
  -4   0   2     6443.98     5077.98     11.19 o 
  -3   0   2     2275.33     2459.15     28.42 o 
  -2   0   2    43113.62    36898.63    397.51 o 
  -1   0   2       71.14       86.61      8.55 o 
   0   0   2     8059.00     8050.11    130.23 o 
   1   0   2       23.36       24.61      9.10 o 
   2   0   2    13614.85    12076.22    256.51 o 
   3   0   2       57.17       55.63     14.74 o 
   4   0   2     6589.17     7032.45     60.32 o 
   5   0   2       62.64       59.71     19.77 o 
   6   0   2      149.64      196.63     26.91 o 
   7   0   2        9.17       11.59     28.41 o 
   8   0   2      303.83      277.83     36.53 o 
   9   0   2       30.35       16.52     34.17 o 
 -11   1   2       23.18       64.18     28.81 o 
 -10   1   2        1.20       15.82     27.74 o 
  -9   1   2      397.10      307.07     34.20 o 
  -8   1   2       26.43      108.02     23.46 o 
  -7   1   2      534.33      297.76     20.56 o 
  -6   1   2       87.08       26.82     19.40 o 
  -5   1   2     2498.04     2230.11     18.15 o 
  -4   1   2     1352.57     1196.47     12.41 o 
  -3   1   2     4022.77     3037.72      9.92 o 
  -2   1   2    26565.76    24640.43    324.37 o 
  -1   1   2      885.02     1250.73     18.93 o 
   0   1   2     5349.43     6236.38    395.19 o 
   1   1   2      714.71      764.20     17.09 o 
   2   1   2       71.18      107.36     12.22 o 
   3   1   2       71.10       75.96     14.82 o 
   4   1   2     1677.95     2170.51     36.74 o 
   5   1   2      206.32      269.14     23.43 o 
   6   1   2       24.69       29.03     25.39 o 
   7   1   2      649.83      789.01     38.16 o 
   8   1   2       64.40       98.17     35.32 o 
   9   1   2       78.54       50.20     38.59 o 
 -11   2   2        1.81        2.70     26.49 o 
 -10   2   2        9.33       49.06     26.94 o 
  -9   2   2       22.37        5.87     26.03 o 
  -8   2   2       17.51       11.23     23.50 o 
  -7   2   2      155.79      151.19     22.15 o 
  -6   2   2      457.24      395.37     21.27 o 
  -5   2   2     1849.00     1863.68     18.04 o 
  -4   2   2     1000.62      828.40     13.80 o 
  -3   2   2     2101.96     2177.98     27.86 o 
  -2   2   2    14444.62    12657.58    235.93 o 
  -1   2   2     1511.73     1737.24     22.88 o 
   0   2   2    16208.82    15809.04   1759.36 o 
   1   2   2     5617.40     5423.44     43.00 o 
   2   2   2     2614.79     2406.53     31.91 o 
   3   2   2     1295.23     1318.94     27.36 o 
   4   2   2     4253.46     3936.51     48.50 o 
   5   2   2     1301.00     1443.72     36.56 o 
   6   2   2     1308.43     1523.42     43.22 o 
   7   2   2      903.46     1113.52     42.24 o 
   8   2   2       74.45      129.41     33.80 o 
   9   2   2       70.85      148.55     38.58 o 
 -11   3   2       10.95       34.76     26.30 o 
 -10   3   2       50.60      136.32     28.66 o 
  -9   3   2       37.73       32.18     26.47 o 
  -8   3   2      294.00      213.80     22.98 o 
  -7   3   2      445.86      283.00     22.57 o 
  -6   3   2     1614.32     1157.11     23.12 o 
  -5   3   2     1457.97     1344.89     18.00 o 
  -4   3   2      410.61      244.63     14.69 o 
  -3   3   2     1524.98     1769.87     27.72 o 
  -2   3   2      348.83      331.36     14.13 o 
  -1   3   2     4251.96     4830.09     38.75 o 
   0   3   2     2533.81     2741.38    141.40 o 
   1   3   2      389.04      385.82     16.97 o 
   2   3   2      702.33      636.39     21.21 o 
   3   3   2     1138.85     1178.25     28.63 o 
   4   3   2      154.92      190.53     20.47 o 
   5   3   2      646.70      808.35     31.51 o 
   6   3   2      254.65      325.03     31.34 o 
   7   3   2      341.86      419.11     35.18 o 
   8   3   2      100.11      198.08     35.95 o 
   9   3   2       57.62       76.40     39.20 o 
 -11   4   2        3.01       22.07     24.30 o 
 -10   4   2        5.66        3.47     28.21 o 
  -9   4   2        8.78        4.89     26.32 o 
  -8   4   2        4.02       27.44     27.44 o 
  -7   4   2       49.11        3.27     25.12 o 
  -6   4   2       24.65       91.46     23.68 o 
  -5   4   2       74.00       28.98     17.83 o 
  -4   4   2        1.73        1.85     17.13 o 
  -3   4   2     4390.91     4803.28     46.75 o 
  -2   4   2      162.53      204.75     14.40 o 
  -1   4   2    13042.71    13336.08    280.90 o 
   0   4   2     1467.90     1600.12     50.35 o 
   1   4   2    17005.86    13511.31    311.73 o 
   2   4   2      398.49      381.45     20.27 o 
   3   4   2     4875.81     4565.72     52.16 o 
   4   4   2      201.43      228.03     22.56 o 
   5   4   2     2997.66     3163.31     50.95 o 
   6   4   2      457.51      433.48     33.89 o 
   7   4   2      184.29      271.34     32.19 o 
   8   4   2      148.27      153.23     34.35 o 
   9   4   2       42.65       30.61     37.05 o 
 -10   5   2       42.15       56.00     26.72 o 
  -9   5   2       36.38       42.45     26.39 o 
  -8   5   2      425.24      290.55     28.18 o 
  -7   5   2        2.43       37.61     23.88 o 
  -6   5   2     1228.02      770.12     24.75 o 
  -5   5   2       13.38       13.39     20.32 o 
  -4   5   2     1330.72     1673.92     35.18 o 
  -3   5   2     1058.51     1228.43     28.94 o 
  -2   5   2     3733.02     4025.76     43.69 o 
  -1   5   2     2327.56     2569.72     35.97 o 
   0   5   2     1229.62     1306.47    111.60 o 
   1   5   2      475.28      498.55     21.92 o 
   2   5   2       29.42       30.30     16.97 o 
   3   5   2       71.85       53.94     20.29 o 
   4   5   2      144.60      226.74     23.80 o 
   5   5   2      472.10      626.96     32.74 o 
   6   5   2      146.03      142.29     30.36 o 
   7   5   2       23.96       17.84     32.67 o 
   8   5   2      164.73      143.74     39.00 o 
   9   5   2        4.51        7.70     36.27 o 
 -10   6   2        3.37       29.47     29.47 o 
  -9   6   2       14.24       37.87     27.16 o 
  -8   6   2      110.50       22.14     28.11 o 
  -7   6   2       31.81       21.51     25.18 o 
  -6   6   2      160.31      148.28     25.93 o 
  -5   6   2      830.66      877.44     32.48 o 
  -4   6   2       76.43       89.53     21.78 o 
  -3   6   2     4928.79     5011.66     56.18 o 
  -2   6   2      904.17      892.40     27.94 o 
  -1   6   2     2458.59     2432.07     39.33 o 
   0   6   2     1213.12     1201.63     88.55 o 
   1   6   2     6107.90     5537.47     59.47 o 
   2   6   2      153.57      120.82     22.09 o 
   3   6   2     4590.90     4268.95     56.91 o 
   4   6   2      239.72      212.68     27.54 o 
   5   6   2      514.21      609.73     34.05 o 
   6   6   2      337.42      435.18     35.45 o 
   7   6   2      942.85     1127.34     47.54 o 
   8   6   2       16.53       52.99     35.50 o 
   9   6   2       63.77      110.12     38.44 o 
 -10   7   2       20.58       42.72     26.85 o 
  -9   7   2      184.78      185.61     30.83 o 
  -8   7   2      494.08      366.77     28.21 o 
  -7   7   2       85.38        0.00     27.62 o 
  -6   7   2      471.06      277.64     26.51 o 
  -5   7   2      124.97      164.19     26.63 o 
  -4   7   2     1187.85     1349.44     37.05 o 
  -3   7   2     2515.31     2745.62     47.00 o 
  -2   7   2     3486.32     3542.72     50.33 o 
  -1   7   2       13.93       41.89     20.79 o 
   0   7   2      552.41      551.96     20.20 o 
   1   7   2      153.66      138.67     22.85 o 
   2   7   2       64.96       70.92     23.35 o 
   3   7   2       15.62        2.79     24.53 o 
   4   7   2       81.87       61.75     28.92 o 
   5   7   2      895.86     1026.40     42.02 o 
   6   7   2      380.29      516.57     38.25 o 
   7   7   2       11.18       80.03     35.46 o 
   8   7   2       37.03       59.90     39.25 o 
   9   7   2        4.54       53.49     35.97 o 
 -10   8   2        0.70        4.50     28.38 o 
  -9   8   2       22.97       31.41     31.41 o 
  -8   8   2       16.28       29.51     29.24 o 
  -7   8   2       28.73       70.86     27.79 o 
  -6   8   2       66.06       67.94     28.82 o 
  -5   8   2       36.85       28.54     26.63 o 
  -4   8   2     1254.93     1214.13     39.85 o 
  -3   8   2     1841.90     1668.16     42.66 o 
  -2   8   2     1207.49     1011.09     36.72 o 
  -1   8   2     3230.22     3411.84     57.38 o 
   0   8   2     1011.40      958.42     47.78 o 
   1   8   2     3580.16     3358.19     55.46 o 
   2   8   2     2975.31     2765.91     55.57 o 
   3   8   2     1071.66     1108.02     41.42 o 
   4   8   2     1678.30     1611.36     49.83 o 
   5   8   2      838.99      956.99     46.10 o 
   6   8   2      886.80     1040.96     48.82 o 
   7   8   2       26.42        7.09     38.39 o 
   8   8   2       70.30      123.16     41.61 o 
  -9   9   2       77.32        0.76     30.33 o 
  -8   9   2       14.65       30.49     32.71 o 
  -7   9   2      503.99      599.63     38.84 o 
  -6   9   2      369.84      361.61     35.33 o 
  -5   9   2     1411.56     1505.71     45.19 o 
  -4   9   2      177.38      155.74     30.77 o 
  -3   9   2     2584.85     2413.15     52.54 o 
  -2   9   2       94.49       83.97     27.94 o 
  -1   9   2     1080.94     1096.20     43.44 o 
   0   9   2      297.88      284.00     22.99 o 
   1   9   2      589.01      546.20     36.78 o 
   2   9   2       88.80       86.31     31.14 o 
   3   9   2       23.87       22.73     32.49 o 
   4   9   2      686.24      771.97     43.48 o 
   5   9   2      373.75      353.27     42.38 o 
   6   9   2      191.93      278.25     42.18 o 
   7   9   2       83.48       66.12     44.87 o 
   8   9   2       31.94       71.79     42.35 o 
  -9  10   2        0.24       18.65     30.35 o 
  -8  10   2       20.12       13.58     32.68 o 
  -7  10   2        8.98        1.77     33.45 o 
  -6  10   2      184.48      175.23     34.96 o 
  -5  10   2        6.04        1.66     31.15 o 
  -4  10   2      681.22      642.10     38.09 o 
  -3  10   2      166.29      196.32     31.64 o 
  -2  10   2     2291.58     2269.72     56.78 o 
  -1  10   2       27.94        8.37     34.80 o 
   0  10   2     4123.89     3928.37     50.66 o 
   1  10   2       40.14       37.06     34.82 o 
   2  10   2     1366.79     1459.00     52.66 o 
   3  10   2       16.77       27.96     36.46 o 
   4  10   2     1497.63     1571.49     60.28 o 
   5  10   2        4.75        1.11     40.55 o 
   6  10   2      555.10      672.96     53.65 o 
   7  10   2       31.94       56.71     46.14 o 
   8  10   2       58.90      131.86     44.02 o 
  -8  11   2       38.19       30.36     33.96 o 
  -7  11   2      220.36      245.41     38.05 o 
  -6  11   2       50.03       37.44     34.54 o 
  -5  11   2      599.05      660.58     41.67 o 
  -4  11   2       41.74       35.08     33.01 o 
  -3  11   2      226.06      240.27     37.96 o 
  -2  11   2      319.44      325.71     39.67 o 
  -1  11   2      396.31      418.78     41.51 o 
   0  11   2      253.69      239.04     28.89 o 
   1  11   2      101.17       90.45     38.24 o 
   2  11   2       48.75        4.52     39.82 o 
   3  11   2       17.92       52.49     40.07 o 
   4  11   2      429.87      441.18     52.42 o 
   5  11   2       66.14        8.93     48.78 o 
   6  11   2       52.95       92.95     48.89 o 
   7  11   2      186.66      218.28     53.63 o 
  -8  12   2       35.24        6.17     34.79 o 
  -7  12   2       28.26        3.71     35.85 o 
  -6  12   2       14.42       39.38     35.92 o 
  -5  12   2      130.28      112.12     38.26 o 
  -4  12   2      547.27      501.65     44.20 o 
  -3  12   2       73.11       58.08     37.65 o 
  -2  12   2     2570.02     2643.14     67.67 o 
  -1  12   2      734.57      709.60     50.82 o 
   0  12   2     1981.51     1974.88     72.24 o 
   1  12   2      501.97      433.89     48.82 o 
   2  12   2     1417.13     1410.57     63.09 o 
   3  12   2      500.23      524.11     52.88 o 
   4  12   2      857.13      939.07     60.29 o 
   5  12   2      221.56      190.57     54.81 o 
   6  12   2       43.59       30.08     54.39 o 
   7  12   2       46.61      170.37     53.78 o 
  -7  13   2       57.70       18.09     38.08 o 
  -6  13   2      197.69      208.56     39.78 o 
  -5  13   2      116.60       99.15     42.02 o 
  -4  13   2      555.81      457.89     48.75 o 
  -3  13   2      578.11      542.46     48.59 o 
  -2  13   2      551.53      510.18     51.42 o 
  -1  13   2      700.91      772.84     55.79 o 
   0  13   2      331.29      301.77     36.64 o 
   1  13   2       80.46       50.60     47.58 o 
   2  13   2       29.66       78.15     45.20 o 
   3  13   2       34.72       76.91     52.57 o 
   4  13   2      229.72      299.62     58.41 o 
   5  13   2       57.82       54.64     57.77 o 
   6  13   2       12.19       56.78     55.26 o 
  -7  14   2       65.02        8.72     38.50 o 
  -6  14   2       13.58       11.37     39.51 o 
  -5  14   2      234.84      172.34     45.54 o 
  -4  14   2       29.74       44.29     44.29 o 
  -3  14   2      687.56      678.37     54.91 o 
  -2  14   2       79.03       43.50     51.73 o 
  -1  14   2      394.90      429.54     58.38 o 
   0  14   2      272.44      265.43     52.57 o 
   1  14   2      674.27      654.72     61.12 o 
   2  14   2      178.50      239.49     54.19 o 
   3  14   2      722.98      693.93     67.80 o 
   4  14   2       61.98        3.12     58.53 o 
   5  14   2      365.50      456.66     65.16 o 
  -6  15   2       74.93      144.63     40.68 o 
  -5  15   2       55.97       58.12     43.99 o 
  -4  15   2      263.58      210.35     50.10 o 
  -3  15   2        9.90       59.44     48.23 o 
  -2  15   2      135.36      224.49     58.84 o 
  -1  15   2        4.74       41.02     54.96 o 
   0  15   2      119.88       90.95     39.89 o 
   1  15   2        8.96      102.45     56.70 o 
   2  15   2       34.01       92.02     57.63 o 
   3  15   2       19.86       19.58     59.85 o 
   4  15   2       50.10       58.17     61.51 o 
  -5  16   2       62.59      132.72     44.24 o 
  -4  16   2      125.19       58.43     52.27 o 
  -3  16   2      295.01      267.67     55.45 o 
  -2  16   2      204.18      269.72     61.25 o 
  -1  16   2      960.49      915.69     73.17 o 
   0  16   2      101.59       94.00     43.98 o 
   1  16   2      858.14      740.78     70.72 o 
   2  16   2      116.41      147.63     60.05 o 
   3  16   2      262.24      211.07     67.17 o 
  -3  17   2       21.97       98.29     53.01 o 
  -2  17   2      331.15      282.59     67.27 o 
  -1  17   2      186.13      152.96     62.21 o 
   0  17   2       76.36       34.99     44.55 o 
   1  17   2        2.99       23.51     60.64 o 
  -9 -10   3        9.95       23.07     38.26 o 
  -8 -10   3       12.86       37.13     38.51 o 
  -7 -10   3       36.54       66.38     38.97 o 
  -6 -10   3       82.06      109.04     37.10 o 
  -5 -10   3        6.77       10.53     33.71 o 
  -4 -10   3      510.71      471.40     39.68 o 
  -3 -10   3      184.53      151.18     33.80 o 
  -2 -10   3     1459.14     1396.48     49.39 o 
  -1 -10   3       60.24       66.12     34.48 o 
   0 -10   3     4312.05     4641.49    211.70 o 
   1 -10   3       10.01       38.86     38.86 o 
   2 -10   3     1326.46     1257.27     53.53 o 
   3 -10   3        9.25       27.30     38.06 o 
   4 -10   3      930.52     1002.80     50.02 o 
   5 -10   3       22.11       16.70     37.28 o 
   6 -10   3      455.66      438.50     49.14 o 
   7 -10   3      118.15      179.34     40.69 o 
  -9  -9   3       38.66       81.89     38.53 o 
  -8  -9   3       17.04       80.44     36.39 o 
  -7  -9   3      593.88      850.53     46.71 o 
  -6  -9   3      193.68      165.09     36.26 o 
  -5  -9   3     1235.50     1354.37     47.48 o 
  -4  -9   3      441.30      429.43     35.96 o 
  -3  -9   3      915.03      898.31     40.46 o 
  -2  -9   3      103.37       39.52     29.13 o 
  -1  -9   3      822.07      839.10     39.55 o 
   0  -9   3      170.90      152.31     24.39 o 
   1  -9   3      549.17      564.91     41.75 o 
   2  -9   3        6.03       18.88     32.40 o 
   3  -9   3      152.86      218.63     33.73 o 
   4  -9   3      574.01      460.90     41.00 o 
   5  -9   3       51.82       37.49     36.44 o 
   6  -9   3        8.32       61.60     37.05 o 
   7  -9   3        8.49       43.61     38.64 o 
 -10  -8   3       25.22       91.39     32.03 o 
  -9  -8   3       63.04       90.21     36.03 o 
  -8  -8   3       58.67       62.02     38.32 o 
  -7  -8   3       43.08       17.33     34.55 o 
  -6  -8   3       38.79       94.72     31.57 o 
  -5  -8   3      221.95      191.26     31.73 o 
  -4  -8   3     1572.93     1835.99     44.22 o 
  -3  -8   3       40.88       24.15     26.06 o 
  -2  -8   3     2707.24     2731.90     51.43 o 
  -1  -8   3      909.72      921.28     35.90 o 
   0  -8   3     1820.72     1867.20    132.20 o 
   1  -8   3      663.18      760.12     39.50 o 
   2  -8   3     2437.60     2484.64     55.01 o 
   3  -8   3     1472.19     1573.20     47.93 o 
   4  -8   3      879.98      907.03     42.03 o 
   5  -8   3      552.94      622.30     41.22 o 
   6  -8   3      346.03      354.43     42.60 o 
   7  -8   3      122.44      143.91     39.64 o 
   8  -8   3       81.07       68.46     39.25 o 
 -10  -7   3       59.72       57.93     32.29 o 
  -9  -7   3       56.87       99.41     33.64 o 
  -8  -7   3      158.78      201.82     36.24 o 
  -7  -7   3      231.29      297.20     36.18 o 
  -6  -7   3      792.47     1019.17     40.53 o 
  -5  -7   3      350.24      421.49     30.54 o 
  -4  -7   3     2408.79     2222.71     45.37 o 
  -3  -7   3      556.49      626.09     28.48 o 
  -2  -7   3     2065.77     1982.27     41.42 o 
  -1  -7   3     1728.94     1762.40     40.61 o 
   0  -7   3     2090.62     2224.89     70.29 o 
   1  -7   3      256.43      313.24     29.84 o 
   2  -7   3      443.35      478.99     31.95 o 
   3  -7   3      271.56      272.03     30.61 o 
   4  -7   3      177.42      158.19     30.38 o 
   5  -7   3      253.72      253.24     35.93 o 
   6  -7   3      447.44      401.02     39.08 o 
   7  -7   3       49.57       24.80     35.86 o 
   8  -7   3       70.32      103.97     40.49 o 
 -10  -6   3       37.03       68.98     28.57 o 
  -9  -6   3        2.42       10.06     30.72 o 
  -8  -6   3       12.55        7.03     32.09 o 
  -7  -6   3       52.40       49.38     30.43 o 
  -6  -6   3      246.38      287.50     27.55 o 
  -5  -6   3       57.13       50.67     21.71 o 
  -4  -6   3      668.35      621.93     28.44 o 
  -3  -6   3     2353.94     2308.54     41.10 o 
  -2  -6   3      781.06      769.72     27.38 o 
  -1  -6   3     3141.28     3063.13     45.34 o 
   0  -6   3      765.62      751.09     21.25 o 
   1  -6   3     3210.04     3430.61     52.01 o 
   2  -6   3      389.63      357.54     27.34 o 
   3  -6   3     4855.19     4927.95     64.22 o 
   4  -6   3      437.22      400.15     30.45 o 
   5  -6   3      328.77      341.59     34.07 o 
   6  -6   3      122.63      102.69     32.27 o 
   7  -6   3      153.41      119.42     37.20 o 
   8  -6   3       77.91       78.79     36.94 o 
 -11  -5   3        0.34       27.19     27.19 o 
 -10  -5   3       79.80       16.56     24.55 o 
  -9  -5   3        9.70       14.88     27.62 o 
  -8  -5   3      152.27      194.25     33.73 o 
  -7  -5   3       47.44       48.98     25.85 o 
  -6  -5   3     1156.69     1246.90     36.52 o 
  -5  -5   3       43.28       80.98     19.62 o 
  -4  -5   3     3300.60     2977.94     43.65 o 
  -3  -5   3       59.90       53.44     17.07 o 
  -2  -5   3     3454.69     2988.91     40.84 o 
  -1  -5   3     1364.71     1525.42     31.91 o 
   0  -5   3     2195.48     2275.89     98.34 o 
   1  -5   3      689.17      826.55     29.11 o 
   2  -5   3      316.10      298.77     24.35 o 
   3  -5   3      419.02      458.50     26.82 o 
   4  -5   3       69.27       76.52     24.84 o 
   5  -5   3      515.97      458.66     35.21 o 
   6  -5   3       80.20      114.21     30.11 o 
   7  -5   3       62.08       74.47     34.20 o 
   8  -5   3       79.37      139.36     37.06 o 
 -11  -4   3        1.34       16.44     31.13 o 
 -10  -4   3       64.78       82.47     28.93 o 
  -9  -4   3       39.63        4.98     23.53 o 
  -8  -4   3       23.99       35.10     28.29 o 
  -7  -4   3       98.10      112.99     25.74 o 
  -6  -4   3      274.03      303.74     22.04 o 
  -5  -4   3      188.54      206.69     20.55 o 
  -4  -4   3      211.66      213.96     18.83 o 
  -3  -4   3      303.04      310.41     19.40 o 
  -2  -4   3      633.63      688.40     22.56 o 
  -1  -4   3     6272.67     6114.10     53.53 o 
   0  -4   3     1088.55     1135.98     80.60 o 
   1  -4   3     4585.46     4633.92     51.43 o 
   2  -4   3      927.83      971.94     29.34 o 
   3  -4   3     2424.39     2279.97     42.81 o 
   4  -4   3      577.75      594.27     30.14 o 
   5  -4   3     3224.02     3337.66     56.13 o 
   6  -4   3      165.08      151.63     30.42 o 
   7  -4   3      584.16      719.92     41.70 o 
   8  -4   3       15.99        8.76     35.77 o 
   9  -4   3       61.54      135.51     37.25 o 
 -11  -3   3        4.01       39.19     39.19 o 
 -10  -3   3        8.45        8.13     35.29 o 
  -9  -3   3        1.71        9.80     27.12 o 
  -8  -3   3      268.54      373.95     27.70 o 
  -7  -3   3      334.39      332.30     23.91 o 
  -6  -3   3     1837.54     1837.46     38.98 o 
  -5  -3   3     1185.20     1180.18     30.17 o 
  -4  -3   3     2870.34     3104.79     41.17 o 
  -3  -3   3     1370.97     1465.76     28.54 o 
  -2  -3   3     2080.67     2171.01     31.56 o 
  -1  -3   3      189.83      188.63     15.42 o 
   0  -3   3     3519.69     3806.36    299.56 o 
   1  -3   3     1181.10     1294.11     28.17 o 
   2  -3   3      803.62      859.05     26.44 o 
   3  -3   3       85.94       84.53     20.27 o 
   4  -3   3       12.17        1.20     21.30 o 
   5  -3   3      632.76      689.65     32.98 o 
   6  -3   3        6.00        2.22     28.78 o 
   7  -3   3       21.68       43.20     31.75 o 
   8  -3   3       37.09       66.58     34.68 o 
   9  -3   3       25.33      115.07     36.36 o 
 -11  -2   3       41.27       34.45     33.32 o 
 -10  -2   3       18.08       25.04     32.13 o 
  -9  -2   3       33.38       22.87     24.05 o 
  -8  -2   3        8.54        8.77     27.54 o 
  -7  -2   3       93.72        6.54     20.52 o 
  -6  -2   3       68.06       73.08     18.34 o 
  -5  -2   3       13.08       37.73     16.41 o 
  -4  -2   3      627.39      700.90     22.38 o 
  -3  -2   3     3116.28     3149.31     36.01 o 
  -2  -2   3     3947.40     3996.54     38.47 o 
  -1  -2   3     3736.74     3698.42     37.44 o 
   0  -2   3     6125.97     6313.44    377.75 o 
   1  -2   3     1280.28     1262.36     26.84 o 
   2  -2   3     2496.93     2605.36     37.75 o 
   3  -2   3     1696.06     1508.63     34.49 o 
   4  -2   3     1734.53     1789.86     40.00 o 
   5  -2   3      528.37      577.84     32.74 o 
   6  -2   3      471.35      571.37     36.84 o 
   7  -2   3      146.14      135.42     33.98 o 
   8  -2   3       32.58       76.74     34.79 o 
   9  -2   3       93.26       90.86     35.76 o 
 -11  -1   3       31.62       97.49     28.71 o 
 -10  -1   3       83.48        4.14     25.43 o 
  -9  -1   3      334.20      236.63     26.45 o 
  -8  -1   3       84.52        8.96     28.82 o 
  -7  -1   3      929.94      756.21     20.51 o 
  -6  -1   3        5.28        4.50     15.90 o 
  -5  -1   3     2129.02     2150.95     35.10 o 
  -4  -1   3      389.74      382.31     18.21 o 
  -3  -1   3     6539.93     6186.50     46.87 o 
  -2  -1   3     1930.10     2130.03     27.54 o 
  -1  -1   3     5094.15     4966.38     40.61 o 
   0  -1   3      576.97      682.96     31.61 o 
   1  -1   3      924.60      973.18     23.26 o 
   2  -1   3      759.77      926.23     25.34 o 
   3  -1   3      384.00      423.65     22.83 o 
   4  -1   3      339.77      375.94     25.60 o 
   5  -1   3        0.98        5.15     24.80 o 
   6  -1   3       73.32       62.15     29.20 o 
   7  -1   3      117.99      152.07     34.26 o 
   8  -1   3        2.42       48.52     35.43 o 
   9  -1   3       47.54       72.19     37.72 o 
 -11   0   3      107.76       12.30     24.66 o 
 -10   0   3        1.18        7.03     27.52 o 
  -9   0   3        0.22       10.18     28.02 o 
  -8   0   3       22.26       28.91     28.91 o 
  -7   0   3       14.31       12.30     22.09 o 
  -6   0   3      144.69      110.47     16.62 o 
  -5   0   3        6.93       17.91     13.86 o 
  -4   0   3      433.96      456.74     19.01 o 
  -3   0   3      131.38      115.16     14.04 o 
  -2   0   3      640.81      779.57     18.81 o 
  -1   0   3      402.67      438.63     15.92 o 
   0   0   3     5827.40     5872.27     57.45 o 
   1   0   3       12.63       14.22     12.70 o 
   2   0   3    18791.26    17525.50    358.49 o 
   3   0   3       78.91       58.96     18.81 o 
   4   0   3      712.77      618.67     29.44 o 
   5   0   3       10.36       15.05     24.76 o 
   6   0   3     1259.58     1391.97     43.33 o 
   7   0   3       31.95       61.70     31.93 o 
   8   0   3      258.34      387.42     40.95 o 
   9   0   3        0.92       36.52     37.58 o 
 -11   1   3       24.83       25.43     25.43 o 
 -10   1   3       81.01       13.00     26.85 o 
  -9   1   3      293.12      207.50     29.30 o 
  -8   1   3       77.31       49.96     28.47 o 
  -7   1   3      944.98     1179.86     36.40 o 
  -6   1   3        0.14       11.27     18.13 o 
  -5   1   3     2135.71     1932.82     14.35 o 
  -4   1   3      520.87      514.67     18.77 o 
  -3   1   3     6954.12     7411.93     52.03 o 
  -2   1   3     2199.45     2881.68     32.84 o 
  -1   1   3     5129.18     5719.19     45.35 o 
   0   1   3      462.42      580.17     36.78 o 
   1   1   3      876.75      931.91     23.11 o 
   2   1   3      853.54     1065.45     26.81 o 
   3   1   3      380.43      405.55     23.30 o 
   4   1   3      394.33      444.44     27.86 o 
   5   1   3        6.68       13.43     24.09 o 
   6   1   3       80.41       95.57     29.76 o 
   7   1   3       84.87       88.38     34.85 o 
   8   1   3        1.63       29.35     37.87 o 
   9   1   3       55.68       44.47     40.95 o 
 -11   2   3       37.38       32.11     28.97 o 
 -10   2   3       26.32       34.13     30.92 o 
  -9   2   3       33.74        0.74     26.21 o 
  -8   2   3        6.72       22.12     25.57 o 
  -7   2   3       83.25       21.63     26.21 o 
  -6   2   3       66.12        2.61     19.52 o 
  -5   2   3        4.52        7.57     15.84 o 
  -4   2   3      475.23      319.85     13.35 o 
  -3   2   3     3058.19     3192.18     35.17 o 
  -2   2   3     4231.79     4696.50     41.90 o 
  -1   2   3     3280.35     2923.28     12.47 o 
   0   2   3     6368.17     6922.38    379.56 o 
   1   2   3     1171.01     1125.51     26.35 o 
   2   2   3     1723.44     1693.57     32.84 o 
   3   2   3     1712.86     1499.67     34.74 o 
   4   2   3     2020.32     2004.98     42.28 o 
   5   2   3      668.55      685.75     35.02 o 
   6   2   3      486.17      580.82     36.99 o 
   7   2   3       80.43      110.48     34.59 o 
   8   2   3       28.81      104.72     39.01 o 
   9   2   3       83.07       76.95     40.85 o 
 -11   3   3        6.35       34.13     27.92 o 
 -10   3   3        1.16        4.56     29.56 o 
  -9   3   3        1.36       29.14     29.14 o 
  -8   3   3      259.85      205.44     27.76 o 
  -7   3   3      352.39      279.52     24.82 o 
  -6   3   3     1830.39     2206.41     41.45 o 
  -5   3   3     1037.18     1096.83     28.72 o 
  -4   3   3     2671.07     2782.61     36.79 o 
  -3   3   3     1108.96     1124.33     23.70 o 
  -2   3   3     1721.97     1956.48     29.36 o 
  -1   3   3       87.96      103.26     14.93 o 
   0   3   3     3388.25     3778.91    241.11 o 
   1   3   3     1272.21     1290.22     29.60 o 
   2   3   3      845.97      822.03     27.19 o 
   3   3   3       95.29       95.05     21.08 o 
   4   3   3       10.43       28.43     21.58 o 
   5   3   3      624.59      667.64     35.92 o 
   6   3   3        9.96       17.99     30.51 o 
   7   3   3        7.71        0.97     34.35 o 
   8   3   3       24.40        6.90     38.55 o 
   9   3   3       23.37       29.86     41.20 o 
 -11   4   3        2.14       28.03     26.81 o 
 -10   4   3       67.81       22.21     29.41 o 
  -9   4   3       35.18       18.71     30.13 o 
  -8   4   3       15.87       39.96     28.56 o 
  -7   4   3       99.80       23.55     24.09 o 
  -6   4   3      275.76      232.78     20.65 o 
  -5   4   3      157.35      115.73     17.69 o 
  -4   4   3      217.41      214.36     18.65 o 
  -3   4   3      134.14      155.97     16.52 o 
  -2   4   3      663.23      684.82     21.76 o 
  -1   4   3     5519.71     5111.25     13.89 o 
   0   4   3     1207.33     1277.70    109.32 o 
   1   4   3     4358.78     4039.43     48.38 o 
   2   4   3     1056.14     1018.28     31.10 o 
   3   4   3     2559.26     2499.89     45.90 o 
   4   4   3      473.07      520.22     30.74 o 
   5   4   3     3047.19     3143.31     56.61 o 
   6   4   3      189.05      207.65     32.97 o 
   7   4   3      621.96      758.39     44.97 o 
   8   4   3       17.58       75.49     37.09 o 
   9   4   3       56.14      136.82     40.82 o 
 -11   5   3        0.64       20.96     27.99 o 
 -10   5   3       97.97       21.67     31.09 o 
  -9   5   3        9.59       30.04     30.58 o 
  -8   5   3      132.44      206.60     29.87 o 
  -7   5   3       48.55       81.19     26.56 o 
  -6   5   3     1272.53     1631.56     39.88 o 
  -5   5   3       40.04       31.57     21.88 o 
  -4   5   3     3667.02     3428.34     46.78 o 
  -3   5   3       63.65       57.84     17.27 o 
  -2   5   3     3726.09     3405.36     42.06 o 
  -1   5   3     1350.28     1591.76     32.86 o 
   0   5   3     2245.08     2320.75    109.85 o 
   1   5   3      700.15      728.81     27.52 o 
   2   5   3      338.32      317.28     23.65 o 
   3   5   3      429.33      459.97     27.90 o 
   4   5   3       77.10       97.37     26.87 o 
   5   5   3      496.70      535.10     36.47 o 
   6   5   3      112.50      120.67     33.02 o 
   7   5   3       77.93       35.58     39.02 o 
   8   5   3       67.55       74.45     40.37 o 
 -10   6   3       35.89       11.70     30.43 o 
  -9   6   3        0.30       46.59     29.39 o 
  -8   6   3       18.20       32.48     32.48 o 
  -7   6   3       54.62       38.90     26.80 o 
  -6   6   3      250.08      209.92     25.62 o 
  -5   6   3       26.64       30.91     22.14 o 
  -4   6   3      569.92      558.57     27.61 o 
  -3   6   3     2413.21     2472.66     42.11 o 
  -2   6   3      714.56      741.21     26.81 o 
  -1   6   3     2835.00     3037.76     45.71 o 
   0   6   3      673.48      664.99     45.02 o 
   1   6   3     3082.56     2800.24     48.13 o 
   2   6   3      360.87      338.99     28.07 o 
   3   6   3     4927.62     4923.73     66.05 o 
   4   6   3      405.12      420.84     33.06 o 
   5   6   3      249.56      244.87     36.57 o 
   6   6   3      110.95       78.50     35.10 o 
   7   6   3      132.20       84.17     42.14 o 
   8   6   3       75.72       34.21     41.21 o 
 -10   7   3       54.45       14.90     30.69 o 
  -9   7   3       53.68       31.20     31.20 o 
  -8   7   3      178.23      282.45     32.01 o 
  -7   7   3      268.16      337.31     32.81 o 
  -6   7   3      728.48      776.43     37.07 o 
  -5   7   3      416.77      440.63     30.73 o 
  -4   7   3     2282.51     2258.46     45.85 o 
  -3   7   3      462.72      489.29     28.18 o 
  -2   7   3     1901.48     1992.46     42.41 o 
  -1   7   3     1911.38     2045.10     44.54 o 
   0   7   3     1944.01     2033.69    137.81 o 
   1   7   3      252.66      224.56     27.62 o 
   2   7   3      449.50      483.12     31.29 o 
   3   7   3      208.66      252.73     31.44 o 
   4   7   3      157.47      145.51     32.75 o 
   5   7   3      261.39      283.89     37.79 o 
   6   7   3      431.61      386.41     43.22 o 
   7   7   3       45.69       29.88     40.54 o 
   8   7   3       69.30      145.07     42.14 o 
 -10   8   3       26.19       10.21     28.76 o 
  -9   8   3       65.86       22.28     30.91 o 
  -8   8   3       58.46       23.34     30.10 o 
  -7   8   3       33.14       28.85     28.85 o 
  -6   8   3       50.73       96.06     29.16 o 
  -5   8   3      236.22      232.63     31.69 o 
  -4   8   3     1670.30     1818.18     46.48 o 
  -3   8   3       78.56       88.67     25.28 o 
  -2   8   3     2734.69     2932.61     51.82 o 
  -1   8   3     1253.64     1439.51     44.39 o 
   0   8   3     1812.26     1880.05    131.69 o 
   1   8   3      767.76      719.38     36.85 o 
   2   8   3     2343.31     2116.41     55.18 o 
   3   8   3     1305.71     1180.52     46.37 o 
   4   8   3      923.15      976.99     47.04 o 
   5   8   3      554.30      606.80     45.70 o 
   6   8   3      274.16      317.23     43.63 o 
   7   8   3      116.69      151.23     44.57 o 
   8   8   3       74.50      146.62     43.17 o 
  -9   9   3       38.33       16.76     31.48 o 
  -8   9   3        9.67       22.30     31.77 o 
  -7   9   3      565.64      693.09     39.98 o 
  -6   9   3      224.18      195.68     33.98 o 
  -5   9   3     1201.80     1195.65     44.73 o 
  -4   9   3      426.32      447.58     35.77 o 
  -3   9   3     1102.85     1112.76     41.13 o 
  -2   9   3       60.62       31.55     29.26 o 
  -1   9   3      909.17      943.44     44.03 o 
   0   9   3      218.65      252.37     24.28 o 
   1   9   3      528.18      486.96     38.20 o 
   2   9   3        4.01        0.91     31.98 o 
   3   9   3      165.02      184.30     37.45 o 
   4   9   3      650.08      566.20     45.15 o 
   5   9   3       67.48       89.94     40.51 o 
   6   9   3        2.70       17.06     42.76 o 
   7   9   3        4.92       23.15     43.54 o 
  -9  10   3        6.40       40.38     34.32 o 
  -8  10   3        9.86        6.13     33.06 o 
  -7  10   3       36.70      115.79     34.34 o 
  -6  10   3       96.60      138.21     33.58 o 
  -5  10   3        1.32       47.16     31.56 o 
  -4  10   3      349.63      332.56     35.92 o 
  -3  10   3      165.92      206.59     31.35 o 
  -2  10   3     1164.04     1206.22     47.57 o 
  -1  10   3       60.03       65.06     36.18 o 
   0  10   3     4335.74     4673.26    320.14 o 
   1  10   3       12.83       36.76     36.76 o 
   2  10   3     1327.55     1265.17     53.38 o 
   3  10   3        5.57        4.40     40.22 o 
   4  10   3      949.73      928.64     55.90 o 
   5  10   3       30.46      106.70     44.97 o 
   6  10   3      532.63      649.86     56.52 o 
   7  10   3      132.91      131.90     49.75 o 
  -9  11   3       72.07       32.51     32.51 o 
  -8  11   3       84.66      165.70     33.77 o 
  -7  11   3      247.55      250.73     40.49 o 
  -6  11   3       50.78      102.22     35.87 o 
  -5  11   3      420.09      504.54     41.07 o 
  -4  11   3      196.91      174.84     39.60 o 
  -3  11   3     1625.91     1559.11     53.19 o 
  -2  11   3      310.10      308.20     42.16 o 
  -1  11   3     1006.37     1046.99     56.52 o 
   0  11   3      193.93      212.53     30.42 o 
   1  11   3      376.81      371.75     45.80 o 
   2  11   3       60.03       84.20     42.10 o 
   3  11   3       24.54       58.78     43.69 o 
   4  11   3      361.15      409.85     52.08 o 
   5  11   3       28.20       18.75     49.05 o 
   6  11   3       50.09      152.91     49.63 o 
  -8  12   3       68.19       72.56     35.74 o 
  -7  12   3       30.22       15.29     36.12 o 
  -6  12   3       33.07       59.20     35.67 o 
  -5  12   3      268.61      191.20     41.65 o 
  -4  12   3       40.88       47.74     37.88 o 
  -3  12   3      311.18      329.73     46.24 o 
  -2  12   3       56.26       32.28     44.75 o 
  -1  12   3      713.55      843.50     56.32 o 
   0  12   3      702.73      637.43     67.16 o 
   1  12   3      445.78      438.25     53.16 o 
   2  12   3     1303.11     1205.24     65.68 o 
   3  12   3      389.96      278.27     53.00 o 
   4  12   3      329.26      305.78     58.66 o 
   5  12   3      169.18      233.39     56.03 o 
   6  12   3      347.97      432.82     62.12 o 
  -7  13   3       89.93      104.65     37.84 o 
  -6  13   3      140.75       99.99     40.60 o 
  -5  13   3      171.08      140.86     42.25 o 
  -4  13   3      324.52      347.67     46.70 o 
  -3  13   3      526.48      428.08     49.87 o 
  -2  13   3      259.36      189.08     50.17 o 
  -1  13   3      530.45      512.95     55.74 o 
   0  13   3      120.22       92.58     60.50 o 
   1  13   3      117.50      147.57     53.31 o 
   2  13   3      302.78      200.09     55.65 o 
   3  13   3       51.44       99.98     55.45 o 
   4  13   3       48.07       20.10     57.33 o 
   5  13   3       31.14        3.21     58.04 o 
  -7  14   3        4.08        6.95     37.19 o 
  -6  14   3       26.97       46.86     40.64 o 
  -5  14   3       21.05        0.00     42.04 o 
  -4  14   3       23.69       46.62     46.62 o 
  -3  14   3      483.54      520.81     54.72 o 
  -2  14   3       20.64      122.47     51.82 o 
  -1  14   3      287.76      217.52     61.26 o 
   0  14   3       44.65       16.72    105.35 o 
   1  14   3      956.82      831.87     70.00 o 
   2  14   3      127.44      111.30     59.84 o 
   3  14   3      621.49      604.31     69.08 o 
   4  14   3       66.52       91.16     63.87 o 
   5  14   3      382.39      377.47     68.52 o 
  -6  15   3      279.14      278.58     44.67 o 
  -5  15   3       44.06      124.37     42.30 o 
  -4  15   3      370.82      409.62     52.30 o 
  -3  15   3      117.30      108.38     53.01 o 
  -2  15   3      382.49      354.41     64.77 o 
  -1  15   3      227.66      232.83     60.61 o 
   0  15   3      454.20      430.35     63.05 o 
   1  15   3        9.80       18.27     61.17 o 
   2  15   3       41.62       20.22     62.47 o 
   3  15   3        1.05       17.18     62.84 o 
   4  15   3        0.12       84.97     61.39 o 
  -4  16   3       53.53       44.60     50.66 o 
  -3  16   3      160.40      199.44     56.57 o 
  -2  16   3       63.40      177.28     62.65 o 
  -1  16   3      637.13      742.58     75.02 o 
   0  16   3       63.04       90.86     45.02 o 
   1  16   3      357.33      265.58     70.80 o 
   2  16   3       37.54       59.80     64.70 o 
  -2  17   3      115.97      127.54     63.54 o 
  -1  17   3       38.85       41.92     65.74 o 
   0  17   3       56.21       37.21     51.05 o 
  -9 -10   4       17.89       14.36     42.28 o 
  -8 -10   4       25.48       60.71     39.98 o 
  -7 -10   4        4.39       41.47     41.47 o 
  -6 -10   4       14.33        2.05     38.03 o 
  -5 -10   4       50.22       79.99     37.36 o 
  -4 -10   4      132.95      140.74     34.98 o 
  -3 -10   4       77.45      102.59     36.80 o 
  -2 -10   4      512.14      529.66     42.53 o 
  -1 -10   4        2.33        5.28     36.83 o 
   0 -10   4     1491.78     1507.00    109.18 o 
   1 -10   4       30.85      111.84     40.35 o 
   2 -10   4     1862.73     1815.56     64.68 o 
   3 -10   4       16.68       29.13     42.16 o 
   4 -10   4      858.25      979.63     53.66 o 
   5 -10   4       28.23        4.50     44.31 o 
   6 -10   4      179.50      202.22     47.09 o 
 -10  -9   4        0.91        9.43     39.00 o 
  -9  -9   4       63.04       97.30     40.92 o 
  -8  -9   4       39.40       33.43     39.63 o 
  -7  -9   4      505.64      586.41     45.09 o 
  -6  -9   4       48.75      110.59     34.14 o 
  -5  -9   4     1803.52     1823.38     54.40 o 
  -4  -9   4      320.13      332.63     36.21 o 
  -3  -9   4     2068.62     2021.54     53.59 o 
  -2  -9   4      304.58      346.84     33.63 o 
  -1  -9   4     2070.18     1838.27     54.23 o 
   0  -9   4       41.31       59.42     25.81 o 
   1  -9   4      560.47      632.09     48.25 o 
   2  -9   4       74.43      115.76     37.75 o 
   3  -9   4      114.51       57.96     40.14 o 
   4  -9   4      486.89      453.30     45.71 o 
   5  -9   4       20.66       44.70     39.79 o 
   6  -9   4       49.15       28.23     42.29 o 
   7  -9   4       45.78        3.28     44.11 o 
 -10  -8   4        2.49        9.29     38.58 o 
  -9  -8   4       34.88       25.69     39.22 o 
  -8  -8   4        3.31       35.83     35.83 o 
  -7  -8   4       25.17       24.79     31.54 o 
  -6  -8   4      141.50      185.51     32.15 o 
  -5  -8   4       49.58       51.42     29.56 o 
  -4  -8   4      117.57      122.48     28.71 o 
  -3  -8   4      182.27      228.56     29.71 o 
  -2  -8   4      161.75      134.33     29.35 o 
  -1  -8   4      819.52      763.31     38.68 o 
   0  -8   4      439.96      474.30     26.79 o 
   1  -8   4      977.94     1056.65     48.41 o 
   2  -8   4     1498.87     1604.15     51.03 o 
   3  -8   4      345.13      367.38     39.45 o 
   4  -8   4     1019.97      914.75     50.04 o 
   5  -8   4      285.38      307.13     42.84 o 
   6  -8   4      130.80      125.62     42.44 o 
   7  -8   4      125.66      192.93     42.17 o 
 -10  -7   4       36.26       97.39     39.07 o 
  -9  -7   4       18.77       63.23     36.82 o 
  -8  -7   4       91.43      164.20     34.28 o 
  -7  -7   4      212.49      327.25     33.65 o 
  -6  -7   4      822.25      858.26     39.57 o 
  -5  -7   4      440.25      461.39     32.42 o 
  -4  -7   4     1105.92     1110.25     38.31 o 
  -3  -7   4      309.03      353.49     28.43 o 
  -2  -7   4      964.36      876.91     35.24 o 
  -1  -7   4      326.78      324.19     29.51 o 
   0  -7   4     1244.26     1214.30     69.75 o 
   1  -7   4      217.00      304.47     34.98 o 
   2  -7   4      957.18      930.22     40.72 o 
   3  -7   4      158.87      177.66     33.43 o 
   4  -7   4      460.03      449.13     40.10 o 
   5  -7   4      208.21      260.65     39.76 o 
   6  -7   4       10.05       10.78     40.30 o 
   7  -7   4       96.40       65.72     40.87 o 
 -10  -6   4       20.15       11.86     35.30 o 
  -9  -6   4       73.63      122.89     34.35 o 
  -8  -6   4        5.13        8.17     29.13 o 
  -7  -6   4       40.58       50.77     28.16 o 
  -6  -6   4       52.35       61.85     24.61 o 
  -5  -6   4       70.81       52.68     22.99 o 
  -4  -6   4      353.58      399.58     26.09 o 
  -3  -6   4      302.36      306.51     24.56 o 
  -2  -6   4      421.50      398.85     26.22 o 
  -1  -6   4     4095.11     3882.73     56.79 o 
   0  -6   4      258.39      290.28     20.11 o 
   1  -6   4     4249.15     4572.90     65.89 o 
   2  -6   4      304.48      308.47     31.37 o 
   3  -6   4     1598.88     1524.17     46.86 o 
   4  -6   4        6.87        0.00     30.82 o 
   5  -6   4     1424.89     1471.50     50.52 o 
   6  -6   4       78.81       87.85     38.46 o 
   7  -6   4      202.05      230.06     41.71 o 
   8  -6   4       29.25       62.70     39.49 o 
 -11  -5   4        0.59       18.97     34.66 o 
 -10  -5   4      110.14       48.91     35.84 o 
  -9  -5   4        4.46       28.50     28.96 o 
  -8  -5   4      464.05      659.59     35.87 o 
  -7  -5   4       57.00       59.83     25.87 o 
  -6  -5   4      558.42      329.24     34.56 o 
  -5  -5   4       23.56       34.14     22.22 o 
  -4  -5   4     2275.95     2610.03     44.05 o 
  -3  -5   4      319.78      330.67     23.94 o 
  -2  -5   4     4929.48     4796.20     56.04 o 
  -1  -5   4      236.31      244.96     22.47 o 
   0  -5   4     2034.38     2110.27    138.22 o 
   1  -5   4      237.93      283.04     25.84 o 
   2  -5   4     1176.56     1126.08     39.02 o 
   3  -5   4     1643.00     1596.71     45.65 o 
   4  -5   4      187.13      199.08     30.89 o 
   5  -5   4     1082.59     1088.06     45.81 o 
   6  -5   4        8.88        6.30     35.77 o 
   7  -5   4       32.82        1.96     37.91 o 
   8  -5   4        8.28       36.35     39.63 o 
 -11  -4   4        1.17       29.98     25.91 o 
 -10  -4   4        5.67       47.49     28.45 o 
  -9  -4   4       73.48       80.87     30.47 o 
  -8  -4   4       28.10       25.86     27.48 o 
  -7  -4   4       88.47       76.12     25.51 o 
  -6  -4   4      222.55      237.17     26.66 o 
  -5  -4   4      170.98      182.58     22.95 o 
  -4  -4   4      640.20      697.40     26.86 o 
  -3  -4   4      239.18      276.96     21.36 o 
  -2  -4   4      310.09      330.44     21.72 o 
  -1  -4   4     4892.71     4745.77     54.62 o 
   0  -4   4      116.33      128.29     15.28 o 
   1  -4   4     5673.31     5643.09     63.30 o 
   2  -4   4      514.22      549.89     29.82 o 
   3  -4   4     3185.28     3034.19     54.80 o 
   4  -4   4      459.73      481.36     33.28 o 
   5  -4   4     1655.42     1651.90     50.57 o 
   6  -4   4       44.75       43.12     36.90 o 
   7  -4   4      485.50      473.23     43.83 o 
   8  -4   4       34.16      118.11     37.39 o 
 -11  -3   4        0.80       29.51     29.51 o 
 -10  -3   4        2.94        7.14     25.08 o 
  -9  -3   4       88.29       12.27     28.19 o 
  -8  -3   4      246.97      177.78     28.56 o 
  -7  -3   4       34.04       81.23     25.54 o 
  -6  -3   4      621.45      724.31     30.32 o 
  -5  -3   4      787.43      874.17     29.56 o 
  -4  -3   4     4278.86     4510.97     51.78 o 
  -3  -3   4     3018.48     3272.47     42.78 o 
  -2  -3   4     4946.56     4970.94     50.84 o 
  -1  -3   4     1037.02     1066.75     28.12 o 
   0  -3   4      649.22      637.41     44.22 o 
   1  -3   4     1353.07     1427.43     35.52 o 
   2  -3   4      798.69      783.00     30.58 o 
   3  -3   4       67.65      121.90     23.75 o 
   4  -3   4      491.81      494.55     33.60 o 
   5  -3   4      319.15      347.04     34.97 o 
   6  -3   4      239.09      249.73     36.07 o 
   7  -3   4      106.36      102.19     38.85 o 
   8  -3   4       91.91      110.66     38.63 o 
 -11  -2   4       38.21       32.49     32.49 o 
 -10  -2   4       46.43       50.00     31.71 o 
  -9  -2   4       64.98       56.23     22.46 o 
  -8  -2   4      111.87       92.77     24.61 o 
  -7  -2   4       58.97       40.54     22.32 o 
  -6  -2   4      155.90      105.45     22.40 o 
  -5  -2   4       81.71       39.75     19.61 o 
  -4  -2   4     2114.40     2242.69     36.24 o 
  -3  -2   4     1460.74     1515.71     29.57 o 
  -2  -2   4     3756.27     3747.49     43.02 o 
  -1  -2   4      827.83      820.33     24.67 o 
   0  -2   4     2359.25     2521.68     67.91 o 
   1  -2   4      768.80      809.09     27.94 o 
   2  -2   4     2048.29     1790.53     40.11 o 
   3  -2   4     1476.07     1415.42     39.39 o 
   4  -2   4     1176.10     1232.66     41.40 o 
   5  -2   4      771.30      715.68     40.22 o 
   6  -2   4      558.18      587.22     40.76 o 
   7  -2   4      141.71      205.00     39.09 o 
   8  -2   4      284.71      315.50     43.77 o 
 -11  -1   4       61.70        6.84     31.60 o 
 -10  -1   4        7.63       49.40     35.63 o 
  -9  -1   4       90.20        8.19     26.68 o 
  -8  -1   4       89.81       11.77     20.27 o 
  -7  -1   4      836.34      504.20     21.13 o 
  -6  -1   4      476.48      536.40     25.82 o 
  -5  -1   4     3692.20     3903.96     46.64 o 
  -4  -1   4       91.32      102.03     16.95 o 
  -3  -1   4      816.15      822.53     23.39 o 
  -2  -1   4     2714.81     2782.36     36.75 o 
  -1  -1   4     4289.92     4356.42     45.57 o 
   0  -1   4      477.13      573.49     16.77 o 
   1  -1   4     1157.06     1211.86     30.31 o 
   2  -1   4      848.91      920.70     31.17 o 
   3  -1   4      121.86      109.92     24.87 o 
   4  -1   4        6.96       16.17     26.86 o 
   5  -1   4       10.37       30.11     30.23 o 
   6  -1   4      131.12      193.09     35.33 o 
   7  -1   4       38.21       69.12     37.87 o 
   8  -1   4       46.68       28.30     40.33 o 
 -11   0   4       43.33       33.70     33.70 o 
 -10   0   4        6.89       28.94     31.47 o 
  -9   0   4       19.86       18.73     26.68 o 
  -8   0   4       18.33        0.59     21.20 o 
  -7   0   4        2.16        4.04     18.60 o 
  -6   0   4        5.55        5.34     17.23 o 
  -5   0   4      454.08      553.70     24.02 o 
  -4   0   4        9.09       36.02     15.68 o 
  -3   0   4      871.86      897.64     24.26 o 
  -2   0   4     2105.06     2163.51     32.68 o 
  -1   0   4      178.44      205.18     18.06 o 
   0   0   4     5700.55     6028.45     40.47 o 
   1   0   4        0.45        6.99     17.86 o 
   2   0   4    11264.60    11450.20     84.28 o 
   3   0   4        6.60       20.59     23.93 o 
   4   0   4     3253.10     3581.75     58.46 o 
   5   0   4      124.62       65.99     31.76 o 
   6   0   4      463.06      541.99     41.93 o 
   7   0   4       27.43        0.00     38.50 o 
   8   0   4       98.70      126.45     41.68 o 
 -11   1   4       51.83       32.64     32.64 o 
 -10   1   4        7.07        6.96     34.22 o 
  -9   1   4      113.24       12.48     30.46 o 
  -8   1   4       94.06       25.02     25.02 o 
  -7   1   4      807.87      493.70     19.57 o 
  -6   1   4      471.39      351.57     17.07 o 
  -5   1   4     3430.80     3916.27     45.64 o 
  -4   1   4       80.53      125.12     17.88 o 
  -3   1   4     1251.39     1365.86     28.45 o 
  -2   1   4     2954.94     3374.62     40.68 o 
  -1   1   4     4209.26     4724.97     48.41 o 
   0   1   4      585.86      676.30     17.86 o 
   1   1   4     1016.96      947.66     29.91 o 
   2   1   4      715.05      804.95     29.16 o 
   3   1   4      101.43      111.65     24.55 o 
   4   1   4       14.40       20.37     27.25 o 
   5   1   4       10.38       40.35     31.14 o 
   6   1   4      120.93       46.00     37.76 o 
   7   1   4       29.70        7.05     40.19 o 
   8   1   4       44.43       82.82     43.09 o 
 -11   2   4       33.30        1.71     29.11 o 
 -10   2   4       43.52      120.48     32.53 o 
  -9   2   4       74.75       90.47     32.48 o 
  -8   2   4      103.96      145.02     27.49 o 
  -7   2   4       63.40       62.12     22.72 o 
  -6   2   4      147.71      150.27     20.23 o 
  -5   2   4       66.27       89.25     17.03 o 
  -4   2   4     2091.94     2223.66     35.90 o 
  -3   2   4     1668.03     1837.75     32.52 o 
  -2   2   4     3611.53     4098.21     45.84 o 
  -1   2   4     1036.09     1232.66     29.94 o 
   0   2   4     2248.28     2515.92     42.54 o 
   1   2   4      497.79      494.19     24.41 o 
   2   2   4     2177.02     1828.58     40.55 o 
   3   2   4     1584.22     1539.69     41.29 o 
   4   2   4     1396.61     1508.65     43.56 o 
   5   2   4      915.86      919.01     43.70 o 
   6   2   4      581.30      691.08     44.16 o 
   7   2   4      191.66      203.64     43.52 o 
   8   2   4      305.23      318.48     48.26 o 
 -11   3   4        0.75       14.02     32.21 o 
 -10   3   4       10.82       29.07     33.27 o 
  -9   3   4       77.76        9.72     31.38 o 
  -8   3   4      268.13      197.00     28.96 o 
  -7   3   4       41.24       33.65     24.75 o 
  -6   3   4      462.61      302.88     20.51 o 
  -5   3   4      987.25      738.93     16.84 o 
  -4   3   4     4119.72     4188.75     46.33 o 
  -3   3   4     3591.36     3983.33     45.28 o 
  -2   3   4     4745.95     4994.65     51.74 o 
  -1   3   4     1272.64     1471.82     33.90 o 
   0   3   4      587.83      594.07     35.32 o 
   1   3   4     1309.37     1279.69     35.31 o 
   2   3   4      802.70      760.84     32.05 o 
   3   3   4       35.87       52.49     24.23 o 
   4   3   4      429.60      418.53     34.48 o 
   5   3   4      356.90      374.85     38.08 o 
   6   3   4      231.10      299.41     38.65 o 
   7   3   4      133.00       58.72     41.69 o 
   8   3   4       90.35      150.64     43.82 o 
 -11   4   4        0.57       41.64     33.18 o 
 -10   4   4        4.69       45.07     33.50 o 
  -9   4   4       82.12      139.30     32.80 o 
  -8   4   4       21.28       38.32     28.49 o 
  -7   4   4       74.60       91.23     25.14 o 
  -6   4   4      232.87      215.57     23.92 o 
  -5   4   4      203.39      231.65     21.40 o 
  -4   4   4      631.59      612.15     23.81 o 
  -3   4   4      264.43      255.00     20.90 o 
  -2   4   4      243.70      279.72     20.79 o 
  -1   4   4     5686.95     6412.87     62.14 o 
   0   4   4       79.47      101.46     15.27 o 
   1   4   4     5942.28     5606.66     64.61 o 
   2   4   4      507.36      421.24     30.29 o 
   3   4   4     2714.81     2625.67     52.18 o 
   4   4   4      468.87      421.28     35.41 o 
   5   4   4     1613.96     1765.55     53.11 o 
   6   4   4       36.34       77.19     36.29 o 
   7   4   4      521.09      600.10     49.22 o 
   8   4   4       28.39        2.25     41.29 o 
 -11   5   4        0.92        1.63     29.69 o 
 -10   5   4      122.84       12.69     31.79 o 
  -9   5   4        4.81       27.56     31.63 o 
  -8   5   4      398.02      306.56     28.12 o 
  -7   5   4       57.49       25.60     25.60 o 
  -6   5   4      654.70      417.01     23.58 o 
  -5   5   4       24.27       48.67     20.46 o 
  -4   5   4     2055.32     2310.39     41.15 o 
  -3   5   4      304.78      285.36     22.81 o 
  -2   5   4     4493.59     4479.25     52.84 o 
  -1   5   4      221.49      265.28     25.07 o 
   0   5   4     1921.33     2080.11    148.58 o 
   1   5   4      269.65      274.06     27.17 o 
   2   5   4     1200.67     1194.20     40.20 o 
   3   5   4     1623.76     1623.59     46.96 o 
   4   5   4      239.61      237.84     34.03 o 
   5   5   4     1007.86     1135.52     48.58 o 
   6   5   4        5.46       32.51     36.64 o 
   7   5   4       37.05       37.90     40.33 o 
   8   5   4        8.79       42.42     41.51 o 
 -10   6   4       20.81       28.72     33.22 o 
  -9   6   4       72.79       33.04     34.52 o 
  -8   6   4        7.23       25.91     31.22 o 
  -7   6   4       41.66       54.52     30.09 o 
  -6   6   4       57.25       56.84     27.25 o 
  -5   6   4       69.91       74.96     23.72 o 
  -4   6   4      411.81      391.89     27.15 o 
  -3   6   4      301.45      321.18     23.61 o 
  -2   6   4      346.16      358.65     25.82 o 
  -1   6   4     3867.92     4140.56     57.43 o 
   0   6   4      239.59      293.55     19.95 o 
   1   6   4     4374.05     4204.70     62.51 o 
   2   6   4      342.64      306.96     32.30 o 
   3   6   4     1897.72     1801.06     52.03 o 
   4   6   4        0.88        0.00     33.91 o 
   5   6   4     1409.04     1585.45     54.91 o 
   6   6   4       83.78       96.47     41.01 o 
   7   6   4      185.03      207.42     44.78 o 
   8   6   4       43.22      100.95     42.80 o 
 -10   7   4       30.14       12.61     31.92 o 
  -9   7   4       14.78        8.59     32.85 o 
  -8   7   4      117.15       29.33     31.12 o 
  -7   7   4      253.43      198.00     27.88 o 
  -6   7   4      868.14     1028.97     40.39 o 
  -5   7   4      455.01      565.36     32.25 o 
  -4   7   4     1279.92     1232.31     38.67 o 
  -3   7   4      278.40      329.93     26.48 o 
  -2   7   4     1049.67     1008.36     35.94 o 
  -1   7   4      300.99      309.06     32.64 o 
   0   7   4     1368.27     1407.69     54.76 o 
   1   7   4      163.14      131.57     31.10 o 
   2   7   4      855.93      795.40     40.96 o 
   3   7   4      117.00       73.33     35.14 o 
   4   7   4      426.61      436.35     41.79 o 
   5   7   4      216.00      197.40     43.75 o 
   6   7   4        4.92       18.59     40.27 o 
   7   7   4       99.69       64.52     44.17 o 
 -10   8   4        2.46       18.41     32.75 o 
  -9   8   4       28.61       12.20     32.48 o 
  -8   8   4        5.07       34.44     34.44 o 
  -7   8   4       28.96       94.39     31.16 o 
  -6   8   4      127.47      177.23     30.54 o 
  -5   8   4       51.00        9.08     30.03 o 
  -4   8   4      131.97      116.18     28.31 o 
  -3   8   4      190.28      237.71     29.21 o 
  -2   8   4      278.96      286.63     32.11 o 
  -1   8   4      686.23      678.08     40.91 o 
   0   8   4      543.96      605.67     48.59 o 
   1   8   4      906.22      823.26     44.30 o 
   2   8   4     1276.33     1277.56     49.04 o 
   3   8   4      385.17      382.78     40.74 o 
   4   8   4     1087.30     1083.93     52.19 o 
   5   8   4      237.69      240.09     45.31 o 
   6   8   4      137.26      170.36     46.53 o 
   7   8   4      125.32      169.80     47.47 o 
  -9   9   4       84.57        3.47     34.45 o 
  -8   9   4       38.39       42.79     31.68 o 
  -7   9   4      475.11      520.13     40.90 o 
  -6   9   4       23.93       60.79     32.24 o 
  -5   9   4     1561.34     1539.99     49.45 o 
  -4   9   4      279.93      306.33     34.72 o 
  -3   9   4     2090.90     1875.36     53.19 o 
  -2   9   4      326.95      287.22     35.29 o 
  -1   9   4     2016.78     2032.01     60.41 o 
   0   9   4       13.26        6.01     25.04 o 
   1   9   4      630.27      529.10     44.03 o 
   2   9   4       96.68       79.12     39.09 o 
   3   9   4      134.60      126.56     40.67 o 
   4   9   4      507.26      586.29     50.33 o 
   5   9   4       15.21       32.29     44.59 o 
   6   9   4       59.61      123.60     48.07 o 
   7   9   4       37.09      112.54     47.46 o 
  -9  10   4       11.55       34.04     34.04 o 
  -8  10   4       32.59        3.63     32.65 o 
  -7  10   4        6.22       22.13     34.02 o 
  -6  10   4       13.11       24.73     34.06 o 
  -5  10   4       38.04        2.77     34.46 o 
  -4  10   4      155.90      140.12     35.70 o 
  -3  10   4       90.66       53.42     34.89 o 
  -2  10   4      606.00      662.04     43.82 o 
  -1  10   4        1.81        9.98     39.59 o 
   0  10   4     1551.99     1641.09     43.82 o 
   1  10   4       36.97       43.50     40.72 o 
   2  10   4     2064.90     1943.91     65.68 o 
   3  10   4       12.23        1.22     44.68 o 
   4  10   4      825.27      795.85     59.01 o 
   5  10   4       22.66       37.59     49.53 o 
   6  10   4      205.28      282.71     53.44 o 
  -9  11   4       77.63      131.96     33.63 o 
  -8  11   4        8.35       10.23     34.17 o 
  -7  11   4      153.31      189.34     39.77 o 
  -6  11   4       86.45      113.12     36.59 o 
  -5  11   4      482.25      514.21     44.69 o 
  -4  11   4      315.57      265.49     40.75 o 
  -3  11   4      832.77      716.65     49.33 o 
  -2  11   4      123.81       88.21     42.25 o 
  -1  11   4      759.87      876.11     57.74 o 
   0  11   4       57.15       10.16     32.82 o 
   1  11   4      706.71      717.39     53.34 o 
   2  11   4      519.10      503.95     52.15 o 
   3  11   4       57.83       56.72     49.67 o 
   4  11   4      143.21      126.02     53.46 o 
   5  11   4       38.08       66.12     54.71 o 
   6  11   4      148.19      240.75     55.17 o 
  -8  12   4       30.35       28.35     37.61 o 
  -7  12   4       27.44       30.82     39.75 o 
  -6  12   4       59.43       40.06     40.06 o 
  -5  12   4       96.53      158.63     40.44 o 
  -4  12   4       33.07        1.06     40.55 o 
  -3  12   4      109.52      120.06     44.18 o 
  -2  12   4      838.44      826.87     58.32 o 
  -1  12   4      375.14      458.27     54.99 o 
   0  12   4      537.48      542.32     40.75 o 
   1  12   4      172.22      137.43     51.66 o 
   2  12   4      978.58      886.46     68.20 o 
   3  12   4      262.43      210.48     57.67 o 
   4  12   4      525.73      531.09     62.72 o 
   5  12   4      147.86      150.02     59.08 o 
  -7  13   4       58.01       82.42     39.56 o 
  -6  13   4      297.10      292.27     44.35 o 
  -5  13   4      401.54      371.23     48.60 o 
  -4  13   4      348.12      365.86     48.20 o 
  -3  13   4       77.91        2.45     50.16 o 
  -2  13   4     1008.05      957.49     64.98 o 
  -1  13   4      369.64      287.32     61.90 o 
   0  13   4      281.08      312.36     41.07 o 
   1  13   4       45.01       55.79     57.18 o 
   2  13   4      206.36      308.15     57.76 o 
   3  13   4       55.46       90.12     58.41 o 
   4  13   4       33.39        0.00     60.01 o 
  -6  14   4        4.68       84.21     42.47 o 
  -5  14   4       18.36       15.33     45.87 o 
  -4  14   4       12.44       56.63     46.91 o 
  -3  14   4       47.85       12.25     51.58 o 
  -2  14   4       26.12       42.42     54.05 o 
  -1  14   4      118.28      182.26     62.93 o 
   0  14   4       77.38      168.69     83.07 o 
   1  14   4      456.70      447.97     66.45 o 
   2  14   4       43.89      130.63     62.38 o 
   3  14   4      565.52      547.50     71.92 o 
   4  14   4       60.74       44.69     64.91 o 
  -5  15   4       13.14      101.63     44.68 o 
  -4  15   4      414.36      422.69     53.97 o 
  -3  15   4      165.83      127.22     57.09 o 
  -2  15   4      454.74      470.05     69.75 o 
  -1  15   4       50.21       58.87     67.50 o 
   0  15   4      389.00      413.15     51.85 o 
   1  15   4       12.73       12.37     63.39 o 
   2  15   4       45.42      178.97     65.63 o 
   3  15   4       55.05      147.41     63.27 o 
  -4  16   4       92.99      104.11     51.69 o 
  -3  16   4       44.64       63.51     57.62 o 
  -2  16   4       87.27       33.61     68.19 o 
  -1  16   4      390.41      339.25     72.64 o 
   0  16   4       55.59       36.21     48.30 o 
   1  16   4      441.51      343.55     73.46 o 
  -9 -10   5        4.09       37.60     43.50 o 
  -8 -10   5       33.43       32.00     43.04 o 
  -7 -10   5        5.51       10.05     40.94 o 
  -6 -10   5       29.91       78.20     39.93 o 
  -5 -10   5       59.65       15.19     39.83 o 
  -4 -10   5      255.29      289.43     42.41 o 
  -3 -10   5      110.76       88.58     41.15 o 
  -2 -10   5       89.66      109.69     40.26 o 
  -1 -10   5       31.87       62.73     42.08 o 
   0 -10   5      835.90      837.42     60.28 o 
   1 -10   5      106.89      165.83     50.09 o 
   2 -10   5     1652.95     1720.00     69.96 o 
   3 -10   5        1.85        3.67     48.20 o 
   4 -10   5      589.28      576.32     56.99 o 
   5 -10   5       11.79       19.69     47.94 o 
  -9  -9   5       62.97      132.07     42.59 o 
  -8  -9   5        9.50       18.06     38.46 o 
  -7  -9   5       67.80       90.75     40.07 o 
  -6  -9   5      214.54      241.07     37.82 o 
  -5  -9   5      632.37      629.56     44.61 o 
  -4  -9   5      233.47      215.19     36.28 o 
  -3  -9   5     1115.49     1136.96     47.89 o 
  -2  -9   5      386.01      431.71     39.75 o 
  -1  -9   5      813.70      676.49     46.41 o 
   0  -9   5      297.06      248.49     51.02 o 
   1  -9   5      759.81      848.98     55.19 o 
   2  -9   5       84.97       44.86     44.25 o 
   3  -9   5      750.41      673.69     54.80 o 
   4  -9   5      118.44      112.14     47.28 o 
   5  -9   5      133.61       36.26     47.03 o 
   6  -9   5        6.53       11.74     47.18 o 
 -10  -8   5        2.67       74.43     36.32 o 
  -9  -8   5       70.65       49.03     39.16 o 
  -8  -8   5       21.54        0.98     36.07 o 
  -7  -8   5       53.65       75.39     33.89 o 
  -6  -8   5       92.27      141.58     34.21 o 
  -5  -8   5      163.45      177.31     34.23 o 
  -4  -8   5       75.70      121.38     32.75 o 
  -3  -8   5       43.70       31.88     32.03 o 
  -2  -8   5      297.61      310.26     34.98 o 
  -1  -8   5        6.77       16.85     33.71 o 
   0  -8   5      299.30      314.49     45.37 o 
   1  -8   5      373.17      496.19     46.74 o 
   2  -8   5      173.79      252.81     38.85 o 
   3  -8   5      239.06      253.09     41.73 o 
   4  -8   5      802.92      782.71     51.01 o 
   5  -8   5       81.27       66.55     45.96 o 
   6  -8   5      418.01      381.92     51.43 o 
 -10  -7   5        2.09       19.68     35.88 o 
  -9  -7   5       26.73        8.39     33.66 o 
  -8  -7   5       23.77       23.46     33.52 o 
  -7  -7   5      258.37      330.63     36.14 o 
  -6  -7   5     1564.03     1637.66     48.43 o 
  -5  -7   5      179.87      274.88     32.33 o 
  -4  -7   5      633.49      676.70     37.07 o 
  -3  -7   5     1251.42     1237.89     41.92 o 
  -2  -7   5     2127.13     2071.96     50.76 o 
  -1  -7   5     1096.36     1037.74     44.30 o 
   0  -7   5     1698.18     1718.79     38.05 o 
   1  -7   5       52.52      106.29     36.87 o 
   2  -7   5      196.57      191.01     38.09 o 
   3  -7   5      251.10      282.61     39.85 o 
   4  -7   5       35.39      102.55     38.81 o 
   5  -7   5        7.18       20.02     40.73 o 
   6  -7   5        7.11       15.24     42.10 o 
   7  -7   5       15.63       36.08     43.38 o 
 -10  -6   5        3.52        9.68     31.92 o 
  -9  -6   5       38.94       53.95     32.79 o 
  -8  -6   5       22.96        7.68     32.49 o 
  -7  -6   5       25.38       49.88     29.08 o 
  -6  -6   5       54.84       13.14     30.33 o 
  -5  -6   5      334.14      296.40     31.45 o 
  -4  -6   5      269.67      218.00     29.15 o 
  -3  -6   5       13.93        9.15     25.32 o 
  -2  -6   5       62.34       17.93     25.71 o 
  -1  -6   5      717.07      691.61     35.20 o 
   0  -6   5      334.44      373.56     25.17 o 
   1  -6   5     1492.04     1517.20     53.22 o 
   2  -6   5      335.76      306.57     37.54 o 
   3  -6   5     2362.43     2417.18     58.91 o 
   4  -6   5       37.21      109.58     36.48 o 
   5  -6   5      642.84      685.32     49.85 o 
   6  -6   5      115.23       84.38     43.48 o 
   7  -6   5      186.58      213.86     47.15 o 
 -11  -5   5        2.50       24.46     32.66 o 
 -10  -5   5       32.64       54.90     33.56 o 
  -9  -5   5       10.54       67.36     32.83 o 
  -8  -5   5      301.78      474.12     37.27 o 
  -7  -5   5        2.56       23.69     27.94 o 
  -6  -5   5     1137.08     1304.96     42.90 o 
  -5  -5   5       20.03       24.99     24.99 o 
  -4  -5   5     2136.12     2237.80     45.06 o 
  -3  -5   5      435.79      438.03     28.92 o 
  -2  -5   5     4218.15     3941.19     57.93 o 
  -1  -5   5       46.53       13.95     25.30 o 
   0  -5   5     2846.15     2880.07    117.95 o 
   1  -5   5      118.14      184.14     31.09 o 
   2  -5   5      834.12      796.30     41.36 o 
   3  -5   5      145.83      126.34     34.36 o 
   4  -5   5      168.42      131.63     38.09 o 
   5  -5   5      193.13      137.19     39.56 o 
   6  -5   5        4.15        2.05     40.29 o 
   7  -5   5       15.12       76.49     43.42 o 
 -11  -4   5       10.80       19.39     35.72 o 
 -10  -4   5        1.19       41.15     34.27 o 
  -9  -4   5       31.38       73.79     34.57 o 
  -8  -4   5       14.28       48.98     30.57 o 
  -7  -4   5       73.34       92.34     28.56 o 
  -6  -4   5       24.89       94.82     25.62 o 
  -5  -4   5      153.92      146.61     25.97 o 
  -4  -4   5      323.06      368.84     26.35 o 
  -3  -4   5     1097.14     1083.94     33.16 o 
  -2  -4   5       17.64        1.88     22.07 o 
  -1  -4   5      156.39      111.48     24.15 o 
   0  -4   5      147.56      156.05     19.67 o 
   1  -4   5     2139.41     2308.28     52.32 o 
   2  -4   5      145.68      141.77     33.16 o 
   3  -4   5     3023.08     3117.17     61.26 o 
   4  -4   5       84.92       72.27     36.26 o 
   5  -4   5      858.82      869.28     47.27 o 
   6  -4   5      108.57       77.53     41.28 o 
   7  -4   5      327.57      383.22     45.46 o 
 -11  -3   5        0.44       27.97     27.97 o 
 -10  -3   5       39.96       10.01     30.67 o 
  -9  -3   5      117.23      147.02     30.78 o 
  -8  -3   5      148.14      238.24     29.87 o 
  -7  -3   5       52.92       72.57     26.91 o 
  -6  -3   5      371.58      450.43     29.60 o 
  -5  -3   5      419.91      476.76     27.18 o 
  -4  -3   5     4382.69     4454.69     55.55 o 
  -3  -3   5     1203.27     1157.25     32.13 o 
  -2  -3   5     2579.97     2528.90     44.31 o 
  -1  -3   5      561.72      565.51     27.81 o 
   0  -3   5     1421.94     1467.69     34.96 o 
   1  -3   5      645.87      653.02     34.54 o 
   2  -3   5     1237.89     1193.82     42.51 o 
   3  -3   5      802.37      731.97     41.89 o 
   4  -3   5      387.06      392.03     38.49 o 
   5  -3   5      257.43      274.80     39.09 o 
   6  -3   5        9.91       19.31     40.07 o 
   7  -3   5       31.75       47.86     41.79 o 
 -11  -2   5       12.24       15.62     24.85 o 
 -10  -2   5       19.10       27.87     27.87 o 
  -9  -2   5       47.91       61.45     27.61 o 
  -8  -2   5      111.72      147.80     26.57 o 
  -7  -2   5      128.21      136.18     24.93 o 
  -6  -2   5      261.49      279.53     25.66 o 
  -5  -2   5      153.00      150.77     21.54 o 
  -4  -2   5     2235.09     2197.99     40.08 o 
  -3  -2   5      156.72      172.69     19.94 o 
  -2  -2   5       51.55      117.59     19.62 o 
  -1  -2   5      559.96      485.45     27.26 o 
   0  -2   5     2030.85     2052.88    101.35 o 
   1  -2   5      521.53      472.00     30.55 o 
   2  -2   5     2813.42     2788.11     56.10 o 
   3  -2   5      296.67      271.42     33.30 o 
   4  -2   5      671.92      662.36     42.62 o 
   5  -2   5      208.10      210.66     40.10 o 
   6  -2   5      352.99      454.60     43.63 o 
   7  -2   5      127.93      143.35     43.21 o 
 -11  -1   5       17.32       18.97     29.29 o 
 -10  -1   5        2.60       17.99     25.36 o 
  -9  -1   5       27.74        0.63     25.18 o 
  -8  -1   5        3.23       38.02     22.80 o 
  -7  -1   5      713.14      806.12     32.06 o 
  -6  -1   5      103.80      115.85     22.11 o 
  -5  -1   5     2198.88     2269.33     40.53 o 
  -4  -1   5      302.06      343.47     21.81 o 
  -3  -1   5     4727.03     4597.32     51.91 o 
  -2  -1   5      605.84      614.00     25.58 o 
  -1  -1   5     4097.32     3892.66     52.81 o 
   0  -1   5     3660.29     4259.36    150.62 o 
   1  -1   5     1945.47     1979.34     44.28 o 
   2  -1   5      664.70      697.25     35.82 o 
   3  -1   5      419.90      415.21     36.55 o 
   4  -1   5      159.38      136.00     34.03 o 
   5  -1   5       85.74       83.82     37.40 o 
   6  -1   5      155.66      202.28     43.31 o 
   7  -1   5        7.13       37.31     40.68 o 
   8  -1   5        6.73        8.94     44.59 o 
 -11   0   5        6.40       25.50     31.71 o 
 -10   0   5       91.76      147.17     28.68 o 
  -9   0   5        9.95        6.96     24.49 o 
  -8   0   5        2.77       11.41     22.98 o 
  -7   0   5        2.61       10.35     21.43 o 
  -6   0   5        3.42       19.17     20.65 o 
  -5   0   5      869.38      798.48     28.67 o 
  -4   0   5      810.09      888.27     27.54 o 
  -3   0   5      341.00      382.27     21.57 o 
  -2   0   5     1840.41     1763.21     36.36 o 
  -1   0   5        0.20        0.00     20.77 o 
   0   0   5      580.20      557.02     21.92 o 
   1   0   5       49.14       48.35     25.19 o 
   2   0   5       38.42        2.92     26.74 o 
   3   0   5       12.14        1.62     30.08 o 
   4   0   5     2365.08     2306.12     58.71 o 
   5   0   5        0.36       61.75     36.04 o 
   6   0   5      459.87      672.06     50.06 o 
   7   0   5       12.95       15.67     45.67 o 
   8   0   5        7.47        0.00     44.20 o 
 -11   1   5       13.88       30.74     33.91 o 
 -10   1   5        1.22        3.79     26.80 o 
  -9   1   5       38.06        7.28     25.70 o 
  -8   1   5        0.84       35.86     22.97 o 
  -7   1   5      639.87      730.32     29.62 o 
  -6   1   5      111.80       85.80     21.73 o 
  -5   1   5     2252.66     2456.22     42.47 o 
  -4   1   5      419.59      400.88     24.19 o 
  -3   1   5     4746.01     4731.35     54.08 o 
  -2   1   5      487.03      562.38     26.21 o 
  -1   1   5     4154.81     4212.26     54.99 o 
   0   1   5     3723.04     4423.37    120.41 o 
   1   1   5     2143.98     2042.25     46.33 o 
   2   1   5      766.25      848.93     35.77 o 
   3   1   5      464.85      444.23     36.47 o 
   4   1   5      172.59      185.10     36.23 o 
   5   1   5       76.27       50.98     38.69 o 
   6   1   5      186.87      190.04     44.50 o 
   7   1   5        7.01        3.40     44.25 o 
   8   1   5       10.20       17.43     45.51 o 
 -11   2   5       11.28       26.89     35.38 o 
 -10   2   5       12.18        3.21     30.36 o 
  -9   2   5       42.02      105.29     29.45 o 
  -8   2   5      126.56      108.04     24.01 o 
  -7   2   5      136.20      126.79     20.92 o 
  -6   2   5      266.73      234.60     20.51 o 
  -5   2   5      156.66      179.47     22.05 o 
  -4   2   5     2274.77     2275.30     40.09 o 
  -3   2   5      146.82      172.72     20.73 o 
  -2   2   5       24.48       39.41     20.75 o 
  -1   2   5      506.49      486.17     28.41 o 
   0   2   5     1950.07     1957.38    121.98 o 
   1   2   5      673.08      607.73     33.02 o 
   2   2   5     2962.47     2860.21     55.26 o 
   3   2   5      300.97      354.72     33.91 o 
   4   2   5      664.35      624.71     44.62 o 
   5   2   5      187.55      209.52     42.71 o 
   6   2   5      391.47      379.96     47.30 o 
   7   2   5      126.57       15.20     48.35 o 
 -11   3   5        0.85       69.60     33.14 o 
 -10   3   5       38.55       12.48     32.47 o 
  -9   3   5      124.68      197.16     32.09 o 
  -8   3   5      190.23      276.42     29.04 o 
  -7   3   5       37.56       48.25     23.14 o 
  -6   3   5      359.54      404.62     27.05 o 
  -5   3   5      291.99      309.97     23.99 o 
  -4   3   5     4357.22     4319.24     53.49 o 
  -3   3   5     1411.95     1297.69     34.35 o 
  -2   3   5     2598.34     2649.20     46.06 o 
  -1   3   5      512.39      498.72     29.40 o 
   0   3   5     1468.25     1508.26    102.06 o 
   1   3   5      740.84      752.48     37.56 o 
   2   3   5     1382.08     1244.47     45.04 o 
   3   3   5      800.40      889.10     41.58 o 
   4   3   5      459.07      409.41     42.25 o 
   5   3   5      234.58      200.44     43.10 o 
   6   3   5       17.12       11.23     43.93 o 
   7   3   5       28.78       56.82     44.47 o 
 -11   4   5       11.93       17.30     34.98 o 
 -10   4   5        2.07        6.82     34.47 o 
  -9   4   5       30.33       84.15     33.53 o 
  -8   4   5       24.00       27.96     27.96 o 
  -7   4   5       62.57       28.12     24.37 o 
  -6   4   5       15.81       12.79     23.55 o 
  -5   4   5      162.19      143.47     23.31 o 
  -4   4   5      334.09      368.27     25.48 o 
  -3   4   5     1030.77     1013.54     31.26 o 
  -2   4   5       16.79       40.52     21.57 o 
  -1   4   5      119.14      128.09     25.18 o 
   0   4   5      184.73      176.64     21.09 o 
   1   4   5     2266.98     2274.15     52.97 o 
   2   4   5      107.49      113.07     30.31 o 
   3   4   5     3015.24     2822.19     63.94 o 
   4   4   5      117.79      211.59     37.41 o 
   5   4   5      734.03      693.62     48.69 o 
   6   4   5       93.96       42.34     45.53 o 
   7   4   5      277.77      319.04     49.28 o 
 -11   5   5        2.55        1.73     34.51 o 
 -10   5   5       26.19       14.72     33.54 o 
  -9   5   5       11.90       47.96     32.68 o 
  -8   5   5      260.86      345.57     34.28 o 
  -7   5   5        3.00        8.29     26.22 o 
  -6   5   5     1272.30     1438.76     40.30 o 
  -5   5   5       22.71        3.53     23.00 o 
  -4   5   5     1947.07     1935.80     42.64 o 
  -3   5   5      443.66      425.93     28.91 o 
  -2   5   5     4417.04     4580.14     59.86 o 
  -1   5   5       51.95      103.67     25.95 o 
   0   5   5     2959.60     2958.21     86.93 o 
   1   5   5      119.90      162.50     31.36 o 
   2   5   5      783.97      795.05     43.20 o 
   3   5   5      180.82      174.18     36.95 o 
   4   5   5      161.97      161.14     39.14 o 
   5   5   5      238.86      118.14     43.16 o 
   6   5   5        6.90       18.58     43.48 o 
   7   5   5       15.72       45.72     45.83 o 
 -10   6   5        4.28       12.24     32.70 o 
  -9   6   5       48.72       11.14     31.68 o 
  -8   6   5       23.81       18.50     28.72 o 
  -7   6   5       26.48       11.18     26.80 o 
  -6   6   5       62.84       35.23     25.80 o 
  -5   6   5      335.16      310.49     29.31 o 
  -4   6   5      241.09      217.97     26.78 o 
  -3   6   5        2.69       24.01     24.01 o 
  -2   6   5       58.30       41.80     26.40 o 
  -1   6   5      638.36      636.67     36.81 o 
   0   6   5      349.31      374.80     25.68 o 
   1   6   5     1293.24     1237.98     47.42 o 
   2   6   5      345.58      296.53     39.23 o 
   3   6   5     2223.25     2259.78     60.22 o 
   4   6   5       15.39       15.90     40.30 o 
   5   6   5      701.67      781.09     53.09 o 
   6   6   5       96.68       55.70     47.06 o 
   7   6   5      181.82      197.72     51.19 o 
 -10   7   5        1.38       32.49     33.14 o 
  -9   7   5       23.82       85.35     33.37 o 
  -8   7   5       38.32      140.93     33.98 o 
  -7   7   5      243.57      294.35     34.56 o 
  -6   7   5     1558.07     1519.85     46.85 o 
  -5   7   5      184.61      282.06     31.65 o 
  -4   7   5      674.26      693.01     36.40 o 
  -3   7   5     1250.80     1255.43     42.47 o 
  -2   7   5     2107.29     2016.49     51.14 o 
  -1   7   5     1017.22     1030.52     46.67 o 
   0   7   5     1648.00     1714.50     38.87 o 
   1   7   5       63.24       81.29     35.10 o 
   2   7   5      109.00       90.81     36.58 o 
   3   7   5      353.36      372.76     43.06 o 
   4   7   5       24.78       25.64     41.10 o 
   5   7   5        0.45       11.79     43.70 o 
   6   7   5        5.85       52.33     45.43 o 
   7   7   5       10.55        3.65     47.94 o 
 -10   8   5        3.92       93.81     33.38 o 
  -9   8   5       61.90       35.95     34.07 o 
  -8   8   5       15.43       12.45     33.14 o 
  -7   8   5       38.15       15.49     31.40 o 
  -6   8   5       97.01       86.32     33.35 o 
  -5   8   5      143.96      147.62     31.84 o 
  -4   8   5       73.80      133.82     30.48 o 
  -3   8   5       52.37       68.60     30.29 o 
  -2   8   5      312.28      281.69     35.42 o 
  -1   8   5        9.88       81.04     34.66 o 
   0   8   5      212.17      213.14     29.05 o 
   1   8   5      420.54      416.14     43.44 o 
   2   8   5       76.26       98.82     38.45 o 
   3   8   5      215.43      167.89     46.02 o 
   4   8   5      781.45      656.04     55.36 o 
   5   8   5       92.43      126.94     48.41 o 
   6   8   5      400.27      377.67     55.23 o 
  -9   9   5       72.31       27.44     35.96 o 
  -8   9   5       11.34       23.07     36.74 o 
  -7   9   5       61.50       41.97     37.34 o 
  -6   9   5      168.76      125.72     37.57 o 
  -5   9   5      732.99      731.47     43.31 o 
  -4   9   5      211.60      199.80     35.68 o 
  -3   9   5     1100.41     1126.69     48.32 o 
  -2   9   5      336.62      360.97     39.67 o 
  -1   9   5      853.31      882.47     52.22 o 
   0   9   5      238.20      191.92     31.15 o 
   1   9   5      778.12      718.99     51.86 o 
   2   9   5       90.60      101.09     45.35 o 
   3   9   5      744.55      646.50     54.34 o 
   4   9   5      100.57       72.54     50.59 o 
   5   9   5      148.43      166.97     51.20 o 
   6   9   5        4.08       32.84     50.79 o 
  -9  10   5        5.99       10.11     34.92 o 
  -8  10   5       33.77       71.46     36.35 o 
  -7  10   5       10.67       12.56     35.37 o 
  -6  10   5       37.43       28.86     37.01 o 
  -5  10   5       41.52       49.90     36.09 o 
  -4  10   5      232.17      193.69     39.69 o 
  -3  10   5      103.54      125.18     38.58 o 
  -2  10   5       96.89       55.83     42.06 o 
  -1  10   5       27.64       38.14     46.25 o 
   0  10   5      849.17      888.51     40.33 o 
   1  10   5      101.95      107.38     44.48 o 
   2  10   5     1844.13     1879.04     71.14 o 
   3  10   5        0.60      146.25     48.85 o 
   4  10   5      665.41      705.24     62.40 o 
   5  10   5       15.74       11.05     52.31 o 
  -8  11   5       28.23       14.61     36.22 o 
  -7  11   5      179.22      140.98     43.38 o 
  -6  11   5       30.46      102.56     38.21 o 
  -5  11   5      701.09      695.53     48.37 o 
  -4  11   5      110.97      261.48     40.26 o 
  -3  11   5     1606.17     1704.86     62.90 o 
  -2  11   5      387.41      325.08     49.57 o 
  -1  11   5      702.70      782.59     61.07 o 
   0  11   5       74.76      103.42     35.35 o 
   1  11   5      740.49      742.33     59.12 o 
   2  11   5        4.83       54.21     54.21 o 
   3  11   5      114.90      252.67     55.04 o 
   4  11   5       12.65       31.01     57.82 o 
   5  11   5        7.16       53.08     56.92 o 
  -8  12   5       21.04       29.67     38.57 o 
  -7  12   5        2.47        3.11     40.53 o 
  -6  12   5       42.66       14.08     41.33 o 
  -5  12   5      158.99      157.85     44.97 o 
  -4  12   5      123.74      114.08     46.43 o 
  -3  12   5       56.25       51.60     46.65 o 
  -2  12   5      234.20      265.45     53.15 o 
  -1  12   5       72.61      199.73     58.21 o 
   0  12   5      256.77      243.70     47.00 o 
   1  12   5      376.93      300.68     61.48 o 
   2  12   5       96.49       53.12     61.41 o 
   3  12   5      145.55       85.40     61.65 o 
   4  12   5      544.81      597.29     69.54 o 
  -7  13   5       32.32        1.06     39.93 o 
  -6  13   5      127.90      114.28     46.56 o 
  -5  13   5      255.36      251.07     48.47 o 
  -4  13   5      232.25      261.12     51.48 o 
  -3  13   5      254.96      171.72     54.65 o 
  -2  13   5      496.18      570.68     64.44 o 
  -1  13   5      677.54      698.68     74.66 o 
   0  13   5      609.57      571.79     48.75 o 
   1  13   5      320.78      330.69     64.61 o 
   2  13   5      324.17      315.05     66.92 o 
   3  13   5       67.39      111.71     63.43 o 
   4  13   5       62.10       52.04     64.46 o 
  -6  14   5       83.19      109.46     44.81 o 
  -5  14   5       76.71       17.49     48.57 o 
  -4  14   5       49.41       44.06     50.50 o 
  -3  14   5      116.77      149.92     55.86 o 
  -2  14   5       69.74       71.05     60.97 o 
  -1  14   5      306.34      327.15     72.56 o 
   0  14   5       36.23       37.42     45.95 o 
   1  14   5      150.25      110.57     67.51 o 
   2  14   5      130.68        3.64     70.26 o 
   3  14   5      286.81      342.49     66.07 o 
  -5  15   5       39.54       34.72     47.88 o 
  -4  15   5      361.35      269.53     57.23 o 
  -3  15   5      127.78       94.69     59.51 o 
  -2  15   5      389.77      404.34     73.86 o 
  -1  15   5        6.65       53.39     69.74 o 
   0  15   5      297.15      299.29     51.67 o 
   1  15   5       20.95       89.64     69.16 o 
  -3  16   5       62.84       36.53     60.93 o 
  -2  16   5       30.00       27.88     68.98 o 
  -1  16   5       11.02      116.06     70.77 o 
  -9 -10   6        4.91        8.10     42.88 o 
  -8 -10   6       38.01       41.08     44.14 o 
  -7 -10   6        5.02       14.06     42.04 o 
  -6 -10   6       92.81       73.21     44.86 o 
  -5 -10   6       19.19       76.35     40.71 o 
  -4 -10   6      207.37      258.83     44.55 o 
  -3 -10   6        5.05       34.25     42.52 o 
  -2 -10   6       30.99        4.86     44.23 o 
  -1 -10   6       29.72       40.01     44.59 o 
   0 -10   6      300.48      346.67     89.38 o 
   1 -10   6        5.76       11.77     55.38 o 
   2 -10   6      424.30      406.99     60.72 o 
   3 -10   6        7.85       54.65     54.65 o 
   4 -10   6      169.57      113.92     54.29 o 
  -9  -9   6       37.79      108.89     40.23 o 
  -8  -9   6        5.80       72.04     39.28 o 
  -7  -9   6       11.66      116.61     39.98 o 
  -6  -9   6       17.58       58.46     39.13 o 
  -5  -9   6      772.52      756.25     49.83 o 
  -4  -9   6      180.37      173.29     40.95 o 
  -3  -9   6      898.64      953.11     51.47 o 
  -2  -9   6      416.44      390.53     46.37 o 
  -1  -9   6     1225.11     1293.07     60.61 o 
   0  -9   6      114.70      157.25     34.05 o 
   1  -9   6      601.74      607.27     58.34 o 
   2  -9   6       48.56       41.59     52.71 o 
   3  -9   6       67.23       51.25     49.17 o 
   4  -9   6       14.05       30.61     49.02 o 
   5  -9   6       12.57       52.03     52.03 o 
 -10  -8   6       11.18       84.54     37.21 o 
  -9  -8   6       47.62       81.00     36.88 o 
  -8  -8   6      120.97      137.49     40.20 o 
  -7  -8   6      226.86      243.59     41.20 o 
  -6  -8   6       64.85       64.32     37.81 o 
  -5  -8   6       31.01       19.09     35.47 o 
  -4  -8   6      148.59      102.98     36.76 o 
  -3  -8   6      116.71       30.01     37.80 o 
  -2  -8   6      123.88      153.07     36.83 o 
  -1  -8   6       19.75       64.33     36.44 o 
   0  -8   6      385.60      415.50     33.91 o 
   1  -8   6      201.99      154.16     50.05 o 
   2  -8   6       61.63       68.75     44.84 o 
   3  -8   6      364.77      344.84     51.45 o 
   4  -8   6      135.25      129.08     49.19 o 
   5  -8   6      243.16      268.01     53.02 o 
 -10  -7   6        6.49       18.53     36.35 o 
  -9  -7   6        6.80        2.97     36.03 o 
  -8  -7   6       81.70      170.78     38.43 o 
  -7  -7   6      226.34      302.87     37.12 o 
  -6  -7   6       90.52      140.02     36.05 o 
  -5  -7   6      333.88      393.32     36.87 o 
  -4  -7   6      421.33      438.28     38.85 o 
  -3  -7   6      432.75      476.57     37.69 o 
  -2  -7   6      855.37      768.91     42.78 o 
  -1  -7   6      971.81      963.69     47.61 o 
   0  -7   6     1399.02     1432.32     41.27 o 
   1  -7   6     1526.36     1517.64     60.85 o 
   2  -7   6     1356.44     1275.31     59.58 o 
   3  -7   6      730.90      667.99     52.68 o 
   4  -7   6      113.65       58.29     47.78 o 
   5  -7   6      180.64      116.18     47.00 o 
   6  -7   6        2.74        3.59     46.45 o 
 -10  -6   6        2.86        3.97     36.27 o 
  -9  -6   6       58.24      162.65     36.78 o 
  -8  -6   6       56.64        1.83     35.60 o 
  -7  -6   6       62.84       81.60     34.27 o 
  -6  -6   6      313.72      348.02     35.45 o 
  -5  -6   6      327.33      368.48     35.34 o 
  -4  -6   6       42.28       56.26     30.19 o 
  -3  -6   6      410.13      443.27     34.62 o 
  -2  -6   6        3.13       53.22     30.31 o 
  -1  -6   6     1466.57     1376.86     51.07 o 
   0  -6   6      124.29      156.79     27.32 o 
   1  -6   6      573.56      567.01     50.11 o 
   2  -6   6      361.73      340.26     45.99 o 
   3  -6   6      656.44      724.69     50.99 o 
   4  -6   6       18.17       66.21     43.34 o 
   5  -6   6      415.76      427.71     51.23 o 
   6  -6   6       10.47       50.36     45.64 o 
 -10  -5   6       21.76       60.38     36.73 o 
  -9  -5   6        8.21       48.51     35.61 o 
  -8  -5   6      110.76      208.41     37.20 o 
  -7  -5   6        3.57       38.00     30.24 o 
  -6  -5   6      496.40      624.18     36.79 o 
  -5  -5   6      108.46      122.86     28.29 o 
  -4  -5   6     1531.27     1704.73     45.61 o 
  -3  -5   6      103.39       88.15     29.39 o 
  -2  -5   6     2232.06     2220.96     52.59 o 
  -1  -5   6       26.14       17.83     30.76 o 
   0  -5   6     3307.26     3447.75    196.74 o 
   1  -5   6     1497.51     1630.95     58.01 o 
   2  -5   6     1310.73     1194.19     55.20 o 
   3  -5   6     1230.43     1231.89     56.13 o 
   4  -5   6      199.04      182.51     44.31 o 
   5  -5   6       59.40       45.48     44.28 o 
   6  -5   6       16.28       73.20     45.45 o 
 -11  -4   6       14.39       68.09     32.34 o 
 -10  -4   6       16.50       66.79     33.13 o 
  -9  -4   6       11.04       18.49     35.23 o 
  -8  -4   6       79.86      123.06     32.73 o 
  -7  -4   6      275.98      329.55     34.23 o 
  -6  -4   6       42.02       49.91     27.79 o 
  -5  -4   6      122.59      127.52     28.54 o 
  -4  -4   6      286.92      273.23     29.66 o 
  -3  -4   6      244.80      216.66     28.12 o 
  -2  -4   6       24.65       55.29     26.75 o 
  -1  -4   6       45.82       58.43     28.92 o 
   0  -4   6      337.22      365.01     27.01 o 
   1  -4   6     1156.09     1140.75     52.09 o 
   2  -4   6       76.23       91.48     36.88 o 
   3  -4   6     1907.70     1971.24     62.22 o 
   4  -4   6       91.30       90.33     43.08 o 
   5  -4   6      565.30      607.54     51.03 o 
   6  -4   6       24.54      124.26     44.69 o 
 -11  -3   6        0.87       32.02     32.02 o 
 -10  -3   6       12.86       34.59     31.18 o 
  -9  -3   6       13.23       56.36     29.46 o 
  -8  -3   6       62.39      156.84     30.94 o 
  -7  -3   6       68.30      112.06     28.30 o 
  -6  -3   6     1216.37     1356.31     41.72 o 
  -5  -3   6      744.63      907.09     35.44 o 
  -4  -3   6     2541.00     2568.95     48.96 o 
  -3  -3   6     1246.53     1209.08     37.87 o 
  -2  -3   6     1326.64     1354.61     40.97 o 
  -1  -3   6     2531.10     2486.33     53.32 o 
   0  -3   6     1289.97     1351.03     67.50 o 
   1  -3   6      222.77      299.29     37.47 o 
   2  -3   6      465.24      471.95     41.70 o 
   3  -3   6      492.18      535.32     45.23 o 
   4  -3   6       43.40      120.75     39.77 o 
   5  -3   6       28.57       73.40     44.70 o 
   6  -3   6       61.75       73.70     45.61 o 
   7  -3   6       24.54       45.95     45.95 o 
 -11  -2   6        1.11       20.64     28.63 o 
 -10  -2   6       10.22       24.25     29.49 o 
  -9  -2   6      100.35      116.32     28.79 o 
  -8  -2   6       20.35       66.06     27.14 o 
  -7  -2   6       58.83       77.29     26.96 o 
  -6  -2   6      194.40      246.54     27.18 o 
  -5  -2   6      186.03      189.39     25.39 o 
  -4  -2   6       64.84       76.98     23.54 o 
  -3  -2   6      338.49      358.59     26.34 o 
  -2  -2   6       51.69       81.50     24.81 o 
  -1  -2   6      824.50      790.81     36.92 o 
   0  -2   6      421.05      428.36     25.93 o 
   1  -2   6      173.19      171.92     35.60 o 
   2  -2   6      712.42      651.81     45.89 o 
   3  -2   6      187.69      192.60     38.35 o 
   4  -2   6      633.31      572.91     52.07 o 
   5  -2   6      402.44      469.14     48.85 o 
   6  -2   6      386.02      303.76     50.86 o 
   7  -2   6       67.18      118.75     48.79 o 
 -11  -1   6        6.44        0.69     25.58 o 
 -10  -1   6       12.57       11.24     28.32 o 
  -9  -1   6       81.31       78.08     29.09 o 
  -8  -1   6       37.53       52.70     24.90 o 
  -7  -1   6      394.39      542.49     31.65 o 
  -6  -1   6        2.52       23.55     23.55 o 
  -5  -1   6      426.31      458.00     27.93 o 
  -4  -1   6      704.55      685.47     30.37 o 
  -3  -1   6     1392.62     1428.26     37.79 o 
  -2  -1   6       85.85       54.52     24.10 o 
  -1  -1   6     2539.95     2574.32     51.13 o 
   0  -1   6      855.65      997.91     30.54 o 
   1  -1   6     1284.32     1363.53     51.16 o 
   2  -1   6      331.49      279.93     41.22 o 
   3  -1   6      524.86      564.69     46.22 o 
   4  -1   6      457.87      421.65     46.27 o 
   5  -1   6       51.67       13.81     45.07 o 
   6  -1   6      126.93       70.07     50.14 o 
   7  -1   6        6.45      139.54     46.77 o 
 -11   0   6        3.42       10.62     26.98 o 
 -10   0   6       74.54      119.13     27.68 o 
  -9   0   6      112.03       84.34     26.98 o 
  -8   0   6       89.95       89.30     25.55 o 
  -7   0   6       27.26       31.64     25.22 o 
  -6   0   6       80.79       93.45     25.13 o 
  -5   0   6       61.75       50.03     23.36 o 
  -4   0   6       16.81       50.25     21.75 o 
  -3   0   6        0.19        6.55     22.24 o 
  -2   0   6      833.19      928.86     34.36 o 
  -1   0   6        3.94       14.39     25.85 o 
   0   0   6      874.31      909.58     34.63 o 
   1   0   6       29.65       77.14     32.90 o 
   2   0   6     1358.68     1282.44     52.76 o 
   3   0   6       81.34       93.83     40.04 o 
   4   0   6      246.22      352.06     44.45 o 
   5   0   6       24.96       62.34     44.53 o 
   6   0   6      479.03      580.14     53.96 o 
   7   0   6       13.93       21.25     50.17 o 
 -11   1   6        5.81       10.45     29.30 o 
 -10   1   6       14.02       38.83     27.36 o 
  -9   1   6       66.11      133.01     26.78 o 
  -8   1   6       30.10       27.78     25.43 o 
  -7   1   6      375.97      504.38     30.71 o 
  -6   1   6        2.01        3.64     23.29 o 
  -5   1   6      755.37      772.01     32.13 o 
  -4   1   6      783.29      885.24     29.95 o 
  -3   1   6     1256.47     1213.65     36.99 o 
  -2   1   6      133.82      156.77     25.12 o 
  -1   1   6     2497.97     2594.54     52.83 o 
   0   1   6      871.11     1063.59     30.49 o 
   1   1   6     1156.61     1224.22     47.11 o 
   2   1   6      314.80      373.51     39.72 o 
   3   1   6      576.37      582.54     45.33 o 
   4   1   6      370.79      339.92     46.00 o 
   5   1   6       50.57       75.37     45.45 o 
   6   1   6      102.03       95.29     47.02 o 
   7   1   6        3.91       63.61     50.05 o 
 -11   2   6        2.50       11.10     31.59 o 
 -10   2   6        7.92       30.33     30.33 o 
  -9   2   6       90.26      114.91     28.91 o 
  -8   2   6       14.80        1.35     24.71 o 
  -7   2   6       56.58       68.34     25.53 o 
  -6   2   6      182.86      223.56     26.61 o 
  -5   2   6      166.55      154.66     24.45 o 
  -4   2   6       76.17       53.30     23.65 o 
  -3   2   6      358.42      394.23     28.41 o 
  -2   2   6       49.72       57.57     25.83 o 
  -1   2   6      782.57      813.82     38.72 o 
   0   2   6      504.78      516.40     36.13 o 
   1   2   6      149.72      137.79     36.54 o 
   2   2   6      693.51      664.58     44.12 o 
   3   2   6      173.31      123.11     41.83 o 
   4   2   6      748.17      649.38     52.70 o 
   5   2   6      392.52      423.39     52.00 o 
   6   2   6      431.85      326.11     55.30 o 
   7   2   6       87.07      157.31     52.17 o 
 -11   3   6        1.30        0.81     32.92 o 
 -10   3   6       11.41       14.10     31.98 o 
  -9   3   6       18.21       39.32     29.03 o 
  -8   3   6       55.46      129.98     27.71 o 
  -7   3   6       74.72      124.31     26.29 o 
  -6   3   6     1306.24     1492.06     40.24 o 
  -5   3   6      834.80      798.83     33.87 o 
  -4   3   6     2415.12     2322.01     46.72 o 
  -3   3   6     1324.08     1170.22     37.85 o 
  -2   3   6     1301.84     1394.94     41.83 o 
  -1   3   6     2467.70     2489.36     55.61 o 
   0   3   6     1231.59     1289.87     34.30 o 
   1   3   6      197.64      141.18     37.12 o 
   2   3   6      402.16      310.77     42.39 o 
   3   3   6      357.68      320.82     44.75 o 
   4   3   6       34.77       38.10     43.52 o 
   5   3   6       13.35       43.25     45.56 o 
   6   3   6       45.71       11.58     49.76 o 
   7   3   6       30.40        9.05     48.22 o 
 -11   4   6       17.68       27.98     34.92 o 
 -10   4   6       16.20        9.89     32.85 o 
  -9   4   6        5.69       10.83     31.13 o 
  -8   4   6       93.23       48.72     30.66 o 
  -7   4   6      274.78      296.98     30.37 o 
  -6   4   6       40.17       10.89     25.57 o 
  -5   4   6      159.26      164.88     26.98 o 
  -4   4   6      300.31      282.71     28.47 o 
  -3   4   6      248.62      219.61     28.48 o 
  -2   4   6       30.16       78.56     27.58 o 
  -1   4   6       23.45       31.63     31.63 o 
   0   4   6      306.45      319.47     27.32 o 
   1   4   6     1310.41     1310.73     51.65 o 
   2   4   6       67.86       18.45     37.67 o 
   3   4   6     2220.36     2222.58     66.39 o 
   4   4   6       64.62      131.89     43.53 o 
   5   4   6      602.64      545.13     55.82 o 
   6   4   6       15.74        9.10     49.24 o 
 -10   5   6       25.01       12.01     33.82 o 
  -9   5   6        9.74        7.37     32.64 o 
  -8   5   6      134.44      243.11     33.35 o 
  -7   5   6        3.03        9.34     28.00 o 
  -6   5   6      337.75      422.59     31.66 o 
  -5   5   6      116.26      145.79     26.86 o 
  -4   5   6     1315.74     1322.56     40.78 o 
  -3   5   6       98.23       91.81     28.35 o 
  -2   5   6     2168.86     2206.48     53.09 o 
  -1   5   6       26.48      143.02     31.45 o 
   0   5   6     3168.58     3364.28    112.85 o 
   1   5   6     1455.99     1439.16     55.03 o 
   2   5   6     1333.20     1318.93     56.26 o 
   3   5   6     1255.59     1162.99     56.93 o 
   4   5   6      212.07      269.45     46.84 o 
   5   5   6       71.82       20.33     47.71 o 
   6   5   6       17.55       23.55     49.43 o 
 -10   6   6        2.11        8.81     35.65 o 
  -9   6   6       69.52       16.35     34.21 o 
  -8   6   6       61.09       81.59     32.26 o 
  -7   6   6       52.99       73.24     31.40 o 
  -6   6   6      316.48      313.89     32.47 o 
  -5   6   6      312.09      276.23     30.71 o 
  -4   6   6       36.03        3.57     27.42 o 
  -3   6   6      400.33      444.72     33.49 o 
  -2   6   6        8.76       43.86     30.20 o 
  -1   6   6     1508.46     1599.88     56.03 o 
   0   6   6       97.31       92.93     27.23 o 
   1   6   6      389.25      356.50     44.91 o 
   2   6   6      297.12      301.05     45.49 o 
   3   6   6      448.46      516.95     47.69 o 
   4   6   6       19.29       91.53     46.74 o 
   5   6   6      433.16      504.80     56.64 o 
   6   6   6       20.97       23.70     50.75 o 
 -10   7   6        4.48       14.39     34.87 o 
  -9   7   6        7.80       58.12     35.04 o 
  -8   7   6       68.17       16.45     33.59 o 
  -7   7   6      197.57      258.47     35.78 o 
  -6   7   6      125.26      124.84     32.92 o 
  -5   7   6      404.67      413.20     35.83 o 
  -4   7   6      400.96      390.47     35.07 o 
  -3   7   6      396.00      415.60     36.70 o 
  -2   7   6      960.86      902.83     45.72 o 
  -1   7   6      905.65      920.30     52.29 o 
   0   7   6     1374.35     1487.99    105.80 o 
   1   7   6     1640.31     1469.16     61.47 o 
   2   7   6     1273.93     1183.96     60.40 o 
   3   7   6      584.25      525.05     52.56 o 
   4   7   6      110.96      248.41     48.88 o 
   5   7   6      156.46      210.15     51.82 o 
   6   7   6        0.85       52.10     52.10 o 
 -10   8   6       12.85       52.59     35.72 o 
  -9   8   6       39.63        4.64     36.50 o 
  -8   8   6      130.42      120.89     38.58 o 
  -7   8   6      217.43      265.13     38.64 o 
  -6   8   6       83.18       59.16     35.10 o 
  -5   8   6       14.84       46.24     31.25 o 
  -4   8   6      156.95      151.10     34.38 o 
  -3   8   6      125.89      116.71     35.85 o 
  -2   8   6      111.45       86.38     39.40 o 
  -1   8   6        8.02        1.16     44.40 o 
   0   8   6      479.74      480.09     66.58 o 
   1   8   6      240.91      243.95     47.30 o 
   2   8   6      160.23      205.22     48.83 o 
   3   8   6      317.42      415.85     51.98 o 
   4   8   6      173.43      164.40     52.99 o 
   5   8   6      214.84      235.61     55.09 o 
  -9   9   6       40.63       97.64     37.48 o 
  -8   9   6        6.69       34.54     36.96 o 
  -7   9   6       17.50       54.34     39.02 o 
  -6   9   6       17.74       33.01     35.35 o 
  -5   9   6      746.06      757.34     45.71 o 
  -4   9   6      225.12      229.66     38.27 o 
  -3   9   6      854.19      839.41     50.15 o 
  -2   9   6      392.33      353.43     45.53 o 
  -1   9   6     1315.91     1537.34     66.27 o 
   0   9   6      161.85      203.01     35.59 o 
   1   9   6      645.58      753.68     56.30 o 
   2   9   6       78.53       87.32     50.00 o 
   3   9   6      106.85       35.84     53.38 o 
   4   9   6       23.00       44.94     54.26 o 
   5   9   6       14.63       12.77     54.74 o 
  -9  10   6        6.84       33.68     37.84 o 
  -8  10   6       25.97        7.94     39.33 o 
  -7  10   6        6.87       39.61     39.61 o 
  -6  10   6       79.15       97.55     39.70 o 
  -5  10   6       30.43       33.88     39.35 o 
  -4  10   6      185.78      168.99     40.66 o 
  -3  10   6        8.52        8.81     42.48 o 
  -2  10   6       28.60      142.99     41.81 o 
  -1  10   6       25.54       52.73     52.73 o 
   0  10   6      260.80      242.24     38.36 o 
   1  10   6        3.85       55.99     55.99 o 
   2  10   6      456.94      475.07     60.66 o 
   3  10   6       11.85       35.33     57.87 o 
   4  10   6      144.20      192.76     56.85 o 
  -8  11   6       23.77       16.32     40.82 o 
  -7  11   6      261.15      212.74     46.58 o 
  -6  11   6       99.81      130.14     43.91 o 
  -5  11   6      183.59      194.43     44.92 o 
  -4  11   6       79.34       51.70     44.55 o 
  -3  11   6      667.23      660.26     56.02 o 
  -2  11   6      272.96      311.16     53.72 o 
  -1  11   6      893.84      845.69     70.36 o 
   0  11   6      253.31      234.39     42.21 o 
   1  11   6      358.43      332.20     63.09 o 
   2  11   6      176.23      112.42     62.10 o 
   3  11   6      253.16      136.62     65.05 o 
   4  11   6      257.54      331.67     62.56 o 
  -7  12   6        1.50        3.25     42.95 o 
  -6  12   6      107.88      125.86     46.98 o 
  -5  12   6        7.93      113.06     45.86 o 
  -4  12   6       14.49       48.91     48.91 o 
  -3  12   6       77.82       55.64     51.72 o 
  -2  12   6      144.35      136.40     56.23 o 
  -1  12   6        0.50       14.71     60.47 o 
   0  12   6      254.67      215.54     47.71 o 
   1  12   6      156.12      184.93     61.75 o 
   2  12   6      608.79      625.39     71.60 o 
   3  12   6      178.28      140.13     64.59 o 
  -7  13   6       37.20       32.54     45.14 o 
  -6  13   6       70.84      132.28     46.43 o 
  -5  13   6       21.71       81.90     48.51 o 
  -4  13   6      549.13      424.46     61.25 o 
  -3  13   6      155.66       50.10     56.97 o 
  -2  13   6      362.77      391.07     64.35 o 
  -1  13   6      275.15      158.13     71.89 o 
   0  13   6      249.06      218.61     58.29 o 
   1  13   6      207.42      136.89     68.62 o 
   2  13   6      192.06       81.64     69.52 o 
  -5  14   6       20.98        2.61     51.73 o 
  -4  14   6       36.55       29.59     53.01 o 
  -3  14   6        2.10       88.45     55.63 o 
  -2  14   6        5.85       67.12     67.12 o 
  -1  14   6      189.42      133.94     74.03 o 
   0  14   6        7.08       33.24     83.38 o 
   1  14   6       17.25       59.80     69.85 o 
  -4  15   6      224.59      241.06     58.77 o 
  -3  15   6       82.83      129.52     60.37 o 
  -2  15   6      233.47      143.70     76.85 o 
  -1  15   6       93.82      216.91     75.85 o 
  -8 -10   7       29.54       58.61     44.21 o 
  -7 -10   7       21.45       35.04     46.24 o 
  -6 -10   7       40.65       44.94     45.19 o 
  -5 -10   7      116.07       94.43     45.80 o 
  -4 -10   7      186.24      173.53     49.76 o 
  -3 -10   7       30.33       64.38     48.62 o 
  -2 -10   7       31.91       44.50     48.55 o 
  -1 -10   7       42.47        5.68     52.90 o 
   0 -10   7       57.41       93.55     51.04 o 
   1 -10   7        4.63       40.84     62.80 o 
   2 -10   7      262.45      304.11     64.27 o 
   3 -10   7       21.73       47.48     58.04 o 
  -9  -9   7        3.39        4.43     40.64 o 
  -8  -9   7        7.33       26.96     41.25 o 
  -7  -9   7      119.52      207.98     42.97 o 
  -6  -9   7       42.63       84.31     41.16 o 
  -5  -9   7      264.01      182.66     47.57 o 
  -4  -9   7       79.85       93.94     40.53 o 
  -3  -9   7      311.85      311.84     45.65 o 
  -2  -9   7      577.91      441.29     53.11 o 
  -1  -9   7      767.95      755.61     60.47 o 
   0  -9   7      423.65      491.04     42.30 o 
   1  -9   7      570.83      612.95     66.13 o 
   2  -9   7      150.28      118.71     59.20 o 
   3  -9   7      288.11      139.47     60.77 o 
   4  -9   7       81.63       80.55     55.08 o 
  -9  -8   7        2.86       40.22     38.36 o 
  -8  -8   7       19.85       17.99     40.47 o 
  -7  -8   7      133.88      205.13     40.64 o 
  -6  -8   7       19.84        8.40     38.35 o 
  -5  -8   7       45.74       55.21     38.14 o 
  -4  -8   7       40.13       47.44     39.60 o 
  -3  -8   7       31.63       58.76     39.70 o 
  -2  -8   7       11.39       13.78     40.31 o 
  -1  -8   7        8.43        7.42     44.66 o 
   0  -8   7      174.73      162.20     37.69 o 
   1  -8   7       69.53       17.43     58.26 o 
   2  -8   7      225.70      240.08     57.24 o 
   3  -8   7       64.38       73.82     53.97 o 
   4  -8   7      204.01      235.06     55.08 o 
 -10  -7   7        0.26        2.05     38.04 o 
  -9  -7   7       30.39       40.97     38.90 o 
  -8  -7   7      138.76      184.32     41.47 o 
  -7  -7   7        3.84       10.89     38.46 o 
  -6  -7   7       89.32       50.78     37.48 o 
  -5  -7   7      248.43      311.83     39.69 o 
  -4  -7   7     1045.81      990.28     49.18 o 
  -3  -7   7      358.07      336.68     42.61 o 
  -2  -7   7      540.69      573.77     46.19 o 
  -1  -7   7       96.32      100.05     43.71 o 
   0  -7   7      166.75      182.23     62.91 o 
   1  -7   7      459.61      492.24     59.52 o 
   2  -7   7      785.81      753.33     62.27 o 
   3  -7   7      164.52      142.39     53.47 o 
   4  -7   7      186.67      171.35     51.62 o 
   5  -7   7       15.75       10.48     52.88 o 
 -10  -6   7        4.52       73.46     37.05 o 
  -9  -6   7       73.90       94.61     40.21 o 
  -8  -6   7       27.18       40.77     34.51 o 
  -7  -6   7      269.74      269.46     39.74 o 
  -6  -6   7        8.96       34.00     33.88 o 
  -5  -6   7      402.78      464.43     39.05 o 
  -4  -6   7       35.88       14.61     35.74 o 
  -3  -6   7      326.82      353.23     37.60 o 
  -2  -6   7       36.82       44.95     36.91 o 
  -1  -6   7       27.70       57.52     39.68 o 
   0  -6   7      195.44      270.90     57.91 o 
   1  -6   7     2643.60     2873.72     81.95 o 
   2  -6   7       26.25        2.58     48.70 o 
   3  -6   7      340.74      247.10     55.37 o 
   4  -6   7       46.33       38.81     50.62 o 
   5  -6   7      240.81      337.76     52.07 o 
 -10  -5   7        6.15       15.41     36.63 o 
  -9  -5   7        0.22       36.22     36.22 o 
  -8  -5   7      255.82      319.30     40.70 o 
  -7  -5   7       88.87      134.65     34.73 o 
  -6  -5   7      722.23      791.92     42.68 o 
  -5  -5   7        9.49       10.25     31.46 o 
  -4  -5   7     1033.67     1104.36     46.42 o 
  -3  -5   7       89.23       91.34     34.99 o 
  -2  -5   7     1586.09     1481.79     54.17 o 
  -1  -5   7      236.87      246.46     41.44 o 
   0  -5   7     1104.59     1159.03     41.30 o 
   1  -5   7      248.55      301.98     50.43 o 
   2  -5   7      712.00      639.21     56.99 o 
   3  -5   7       67.68       45.11     47.25 o 
   4  -5   7      350.05      254.56     54.74 o 
   5  -5   7       37.47       28.37     52.51 o 
 -10  -4   7       13.60       57.33     33.20 o 
  -9  -4   7       14.41       76.65     34.71 o 
  -8  -4   7        2.72       30.98     32.48 o 
  -7  -4   7       80.27       80.31     33.10 o 
  -6  -4   7        7.87       30.18     30.63 o 
  -5  -4   7       32.84       16.13     30.93 o 
  -4  -4   7       84.92       77.96     30.13 o 
  -3  -4   7       17.54       13.47     30.98 o 
  -2  -4   7       11.84       18.01     33.56 o 
  -1  -4   7       52.80       95.14     36.36 o 
   0  -4   7        5.42       15.05     29.40 o 
   1  -4   7      202.24      182.37     49.32 o 
   2  -4   7      128.57      137.63     47.74 o 
   3  -4   7      439.66      364.49     52.56 o 
   4  -4   7      117.92       62.45     51.63 o 
   5  -4   7      143.31      191.68     50.68 o 
 -11  -3   7        0.78       17.72     29.83 o 
 -10  -3   7        0.94       64.21     30.43 o 
  -9  -3   7        3.35       11.31     31.06 o 
  -8  -3   7        2.74       19.21     29.58 o 
  -7  -3   7      193.05      260.35     31.63 o 
  -6  -3   7      777.61      852.38     40.89 o 
  -5  -3   7      358.05      340.11     32.26 o 
  -4  -3   7      406.91      441.17     33.94 o 
  -3  -3   7      303.75      336.03     35.03 o 
  -2  -3   7     2509.17     2516.95     59.08 o 
  -1  -3   7      919.07      940.92     48.07 o 
   0  -3   7     2520.61     2497.02     74.06 o 
   1  -3   7      571.67      610.74     52.14 o 
   2  -3   7      815.26      789.15     55.20 o 
   3  -3   7      541.76      492.09     53.18 o 
   4  -3   7      456.31      391.35     56.62 o 
   5  -3   7      136.16       66.74     53.49 o 
   6  -3   7       48.88       66.61     50.50 o 
 -11  -2   7        6.32        1.48     28.85 o 
 -10  -2   7       14.56        9.10     29.61 o 
  -9  -2   7       53.99      133.06     30.18 o 
  -8  -2   7      119.40      103.74     29.83 o 
  -7  -2   7       19.24       16.93     28.04 o 
  -6  -2   7      473.01      509.93     34.48 o 
  -5  -2   7      206.45      181.14     29.51 o 
  -4  -2   7      190.99      169.80     30.99 o 
  -3  -2   7       47.59       72.78     29.48 o 
  -2  -2   7       97.46      114.01     31.67 o 
  -1  -2   7      409.33      377.47     40.58 o 
   0  -2   7      287.26      296.51     30.20 o 
   1  -2   7      223.87      237.23     46.87 o 
   2  -2   7      404.36      346.46     49.38 o 
   3  -2   7      374.58      289.25     50.20 o 
   4  -2   7      615.96      661.16     59.13 o 
   5  -2   7       90.07      147.21     50.90 o 
   6  -2   7       42.79       77.07     53.31 o 
 -11  -1   7        2.11       19.15     28.07 o 
 -10  -1   7        3.64       20.48     28.63 o 
  -9  -1   7       83.64       56.41     29.34 o 
  -8  -1   7       29.76       91.75     27.90 o 
  -7  -1   7      101.99      175.79     27.83 o 
  -6  -1   7       37.41       11.23     27.41 o 
  -5  -1   7      901.16      970.49     38.08 o 
  -4  -1   7      387.76      483.14     32.96 o 
  -3  -1   7     1915.43     1810.08     48.91 o 
  -2  -1   7        3.51        0.85     30.24 o 
  -1  -1   7     1045.09      959.55     47.97 o 
   0  -1   7      396.62      400.28     67.16 o 
   1  -1   7     2036.54     2179.69     69.01 o 
   2  -1   7      365.16      407.06     49.11 o 
   3  -1   7      800.07      752.33     58.69 o 
   4  -1   7      168.80      191.04     52.91 o 
   5  -1   7      180.26      154.99     56.58 o 
   6  -1   7       13.69       52.17     52.17 o 
 -11   0   7        0.44       14.83     28.48 o 
 -10   0   7        6.88       49.48     27.68 o 
  -9   0   7       35.36       40.06     28.20 o 
  -8   0   7       59.51      114.32     27.69 o 
  -7   0   7       58.00        6.29     27.20 o 
  -6   0   7      148.85      188.58     26.50 o 
  -5   0   7       29.86       18.45     26.96 o 
  -4   0   7      165.91      160.52     28.25 o 
  -3   0   7        3.97        3.73     28.19 o 
  -2   0   7      969.32     1092.20     42.48 o 
  -1   0   7       19.31       53.44     32.09 o 
   0   0   7       18.87       15.51     47.66 o 
   1   0   7        1.37       24.09     43.04 o 
   2   0   7      305.77      396.68     47.82 o 
   3   0   7        5.09       13.90     46.56 o 
   4   0   7       21.15        3.99     50.72 o 
   5   0   7        0.06       32.93     50.56 o 
   6   0   7       95.07      102.05     55.70 o 
 -11   1   7        2.85        1.47     28.53 o 
 -10   1   7        3.88       22.99     28.89 o 
  -9   1   7       68.26       53.98     28.83 o 
  -8   1   7       28.25       62.05     27.19 o 
  -7   1   7      107.06      136.95     29.09 o 
  -6   1   7       28.17       79.08     25.33 o 
  -5   1   7      891.08      970.51     37.71 o 
  -4   1   7      341.60      358.19     31.67 o 
  -3   1   7     1877.98     1913.55     46.56 o 
  -2   1   7        2.76       21.05     30.30 o 
  -1   1   7     1402.37     1378.15     52.14 o 
   0   1   7      486.42      466.98     33.53 o 
   1   1   7     2042.25     1904.74     68.50 o 
   2   1   7      322.16      312.73     48.54 o 
   3   1   7      823.32      782.18     58.10 o 
   4   1   7      192.97       90.11     54.66 o 
   5   1   7      179.75      161.37     55.03 o 
   6   1   7       23.52      105.08     52.29 o 
 -11   2   7        6.23       13.53     29.49 o 
 -10   2   7       22.11        6.65     29.70 o 
  -9   2   7       47.60       28.38     28.38 o 
  -8   2   7      114.54       84.80     28.89 o 
  -7   2   7       34.80       35.64     27.96 o 
  -6   2   7      413.21      470.04     31.55 o 
  -5   2   7      204.86      208.90     30.27 o 
  -4   2   7      205.30      206.03     30.44 o 
  -3   2   7       57.77       34.29     29.61 o 
  -2   2   7      100.39       79.51     31.11 o 
  -1   2   7      424.69      397.65     40.25 o 
   0   2   7      285.59      296.98     33.88 o 
   1   2   7      209.70      174.25     46.07 o 
   2   2   7      342.99      323.19     48.45 o 
   3   2   7      393.42      372.74     53.09 o 
   4   2   7      615.04      523.88     58.82 o 
   5   2   7      104.65      144.97     53.69 o 
   6   2   7       34.54       35.44     54.46 o 
 -10   3   7        0.15       27.74     30.50 o 
  -9   3   7        5.67       11.17     29.30 o 
  -8   3   7       11.57       53.84     28.50 o 
  -7   3   7      179.08      201.71     29.59 o 
  -6   3   7      875.56      943.30     37.86 o 
  -5   3   7      365.41      259.29     31.97 o 
  -4   3   7      516.79      547.57     34.13 o 
  -3   3   7      298.97      309.50     33.19 o 
  -2   3   7     2569.77     2454.10     58.57 o 
  -1   3   7     1082.15     1204.65     52.28 o 
   0   3   7     2493.29     2528.56     86.61 o 
   1   3   7      686.05      683.54     53.08 o 
   2   3   7     1000.87      874.80     55.77 o 
   3   3   7      505.57      522.30     56.85 o 
   4   3   7      530.81      470.04     56.58 o 
   5   3   7      141.42      153.17     53.82 o 
   6   3   7       46.34       11.32     54.12 o 
 -10   4   7       12.20       10.50     31.97 o 
  -9   4   7       13.66       17.15     32.24 o 
  -8   4   7        2.29       56.92     29.07 o 
  -7   4   7       99.38      140.51     29.56 o 
  -6   4   7        9.56        5.02     27.79 o 
  -5   4   7       18.12        6.45     27.52 o 
  -4   4   7       77.38       72.12     29.58 o 
  -3   4   7       25.87       56.39     30.07 o 
  -2   4   7       12.53       16.47     32.11 o 
  -1   4   7       39.70      122.11     36.62 o 
   0   4   7        5.11       15.00     29.97 o 
   1   4   7      287.53      285.15     47.86 o 
   2   4   7      165.60      200.10     47.76 o 
   3   4   7      312.35      367.22     53.91 o 
   4   4   7      128.98       78.99     51.97 o 
   5   4   7      116.02      166.88     53.81 o 
 -10   5   7        6.05       38.07     34.38 o 
  -9   5   7        0.15        8.27     33.07 o 
  -8   5   7      283.40      296.91     36.30 o 
  -7   5   7       83.98       77.23     31.06 o 
  -6   5   7      587.59      619.51     37.63 o 
  -5   5   7        9.30       23.19     28.97 o 
  -4   5   7     1191.41     1303.46     45.29 o 
  -3   5   7       81.32      139.94     31.40 o 
  -2   5   7     1664.47     1584.92     54.32 o 
  -1   5   7      232.03      280.22     41.13 o 
   0   5   7     1046.47     1139.29     42.01 o 
   1   5   7      235.29      152.40     48.71 o 
   2   5   7      705.95      614.41     58.25 o 
   3   5   7       90.54      160.29     50.63 o 
   4   5   7      319.21      391.11     56.24 o 
   5   5   7       33.56        8.55     57.25 o 
 -10   6   7        3.64       35.37     35.37 o 
  -9   6   7       69.57       15.62     33.41 o 
  -8   6   7       26.56       17.65     34.19 o 
  -7   6   7      284.40      238.09     36.58 o 
  -6   6   7       11.07       26.34     30.64 o 
  -5   6   7      418.90      467.22     35.29 o 
  -4   6   7       36.05       37.63     33.07 o 
  -3   6   7      340.01      341.78     37.68 o 
  -2   6   7       37.27       22.90     36.87 o 
  -1   6   7       17.21       42.64     42.64 o 
   0   6   7      172.96      147.54     55.89 o 
   1   6   7     2568.95     2580.81     76.57 o 
   2   6   7       29.03        7.91     48.22 o 
   3   6   7      311.90      397.65     54.22 o 
   4   6   7       43.11        7.11     54.31 o 
   5   6   7      244.51      142.81     60.87 o 
 -10   7   7        0.46        0.87     34.31 o 
  -9   7   7       25.49       27.30     36.33 o 
  -8   7   7      120.79      133.34     38.18 o 
  -7   7   7        0.97       13.07     34.60 o 
  -6   7   7      113.65      158.99     35.61 o 
  -5   7   7      268.35      298.14     36.75 o 
  -4   7   7      980.98      941.48     46.81 o 
  -3   7   7      305.21      289.68     39.76 o 
  -2   7   7      402.88      380.82     44.34 o 
  -1   7   7       84.48      133.31     45.56 o 
   0   7   7       41.46       65.85     34.20 o 
   1   7   7      523.48      487.62     55.59 o 
   2   7   7      862.39      829.54     64.74 o 
   3   7   7      204.13      145.71     57.98 o 
   4   7   7      194.70      143.43     56.82 o 
   5   7   7       30.54       32.00     55.16 o 
  -9   8   7        0.17        2.81     37.01 o 
  -8   8   7       25.41       35.97     37.70 o 
  -7   8   7      104.38      117.04     39.18 o 
  -6   8   7       18.89        3.69     37.57 o 
  -5   8   7       57.75       26.99     37.56 o 
  -4   8   7       52.94       91.79     38.85 o 
  -3   8   7       38.34       13.07     38.83 o 
  -2   8   7        7.23       31.95     41.64 o 
  -1   8   7       11.62       13.14     49.51 o 
   0   8   7      212.26      242.82     51.20 o 
   1   8   7       40.03       36.36     53.07 o 
   2   8   7      245.89      243.65     59.74 o 
   3   8   7      109.52      156.78     55.77 o 
   4   8   7      179.80      173.55     57.26 o 
  -9   9   7        1.72       40.41     40.41 o 
  -8   9   7        7.26       23.85     40.62 o 
  -7   9   7      161.40      194.83     41.22 o 
  -6   9   7       42.06       58.12     38.52 o 
  -5   9   7      265.78      331.03     45.15 o 
  -4   9   7       51.90       41.66     41.28 o 
  -3   9   7      254.35      248.65     44.31 o 
  -2   9   7      574.75      639.26     52.27 o 
  -1   9   7      825.46      960.21     66.73 o 
   0   9   7      459.57      613.64     88.82 o 
   1   9   7      523.42      587.54     60.73 o 
   2   9   7      112.98      132.59     58.52 o 
   3   9   7      308.82      231.98     60.06 o 
   4   9   7       79.66       76.42     62.25 o 
  -8  10   7       28.04        6.17     41.39 o 
  -7  10   7       18.78       26.42     42.75 o 
  -6  10   7       56.84      127.78     42.67 o 
  -5  10   7      117.64      122.85     43.92 o 
  -4  10   7      177.41      182.77     44.72 o 
  -3  10   7       22.34        4.86     46.66 o 
  -2  10   7       36.07       14.42     52.06 o 
  -1  10   7       49.44        7.67     62.09 o 
   0  10   7       52.23       60.97     75.80 o 
   1  10   7        2.03       34.75     57.59 o 
   2  10   7      307.57      276.86     67.56 o 
   3  10   7       22.38       25.55     60.37 o 
  -8  11   7       34.46       36.18     42.30 o 
  -7  11   7       99.80      145.05     43.95 o 
  -6  11   7       31.42       24.00     45.29 o 
  -5  11   7      321.91      325.53     50.52 o 
  -4  11   7       98.00      124.28     48.63 o 
  -3  11   7      374.96      314.92     59.61 o 
  -2  11   7      193.92      203.02     55.68 o 
  -1  11   7      685.88      789.21     71.81 o 
   0  11   7       43.01       69.90    115.27 o 
   1  11   7      618.36      536.97     72.04 o 
   2  11   7      146.55       83.97     66.86 o 
   3  11   7      281.96      211.41     67.80 o 
  -7  12   7       27.36       25.20     45.78 o 
  -6  12   7       91.97       81.65     49.19 o 
  -5  12   7       10.08       66.59     48.45 o 
  -4  12   7       36.68       50.42     50.42 o 
  -3  12   7       39.62       33.93     55.28 o 
  -2  12   7       33.37      117.99     59.23 o 
  -1  12   7       96.08      105.60     68.58 o 
   0  12   7       60.13       12.81     81.65 o 
   1  12   7      107.79       94.13     70.46 o 
   2  12   7      168.90      199.07     69.31 o 
  -6  13   7       91.08      154.11     50.02 o 
  -5  13   7      228.01      294.06     51.73 o 
  -4  13   7      271.97      252.44     59.05 o 
  -3  13   7      329.96      248.80     62.70 o 
  -2  13   7      279.58      257.07     69.46 o 
  -1  13   7       42.01       76.15     76.15 o 
   0  13   7      433.93      339.01     55.14 o 
   1  13   7      207.05      236.20     73.25 o 
  -4  14   7       17.87       24.91     57.77 o 
  -3  14   7       25.95       31.72     60.63 o 
  -2  14   7       20.71       32.06     69.20 o 
  -1  14   7       44.84      182.52     76.25 o 
  -8 -10   8       48.02       45.32     45.11 o 
  -7 -10   8        5.84       46.63     46.63 o 
  -6 -10   8       86.20      129.20     50.29 o 
  -5 -10   8       13.41       68.13     46.06 o 
  -4 -10   8      130.76      192.66     52.22 o 
  -3 -10   8       13.89       40.28     51.15 o 
  -2 -10   8       17.97       46.87     56.46 o 
  -1 -10   8       61.26        3.18     59.95 o 
   0 -10   8      114.84      110.79     98.48 o 
   1 -10   8       20.27       71.36     71.36 o 
   2 -10   8       56.42       95.94     63.91 o 
  -8  -9   8       30.18        1.13     42.34 o 
  -7  -9   8       69.13      157.09     44.86 o 
  -6  -9   8       28.75        1.20     45.12 o 
  -5  -9   8       87.80      151.31     46.77 o 
  -4  -9   8        2.68       89.27     43.76 o 
  -3  -9   8      489.17      466.50     54.72 o 
  -2  -9   8       37.75       22.05     52.88 o 
  -1  -9   8      726.56      627.47     64.00 o 
   0  -9   8       94.81      134.75     43.08 o 
   1  -9   8      199.54      163.14     68.65 o 
   2  -9   8       36.67       40.59     63.31 o 
   3  -9   8      210.84      116.14     63.39 o 
  -9  -8   8       11.11       21.21     40.75 o 
  -8  -8   8       10.88       41.15     41.15 o 
  -7  -8   8       65.36       84.23     42.34 o 
  -6  -8   8       77.66       96.12     43.84 o 
  -5  -8   8       27.71       18.02     42.22 o 
  -4  -8   8        6.74       64.97     41.99 o 
  -3  -8   8       21.21        9.78     46.90 o 
  -2  -8   8      105.99       93.20     50.28 o 
  -1  -8   8       67.18      140.08     51.24 o 
   0  -8   8      152.61      128.39     43.20 o 
   1  -8   8      144.96       94.68     65.93 o 
   2  -8   8       22.89      105.50     62.02 o 
   3  -8   8      121.86      106.38     60.20 o 
  -9  -7   8       13.00       48.50     38.25 o 
  -8  -7   8       42.25       58.16     39.42 o 
  -7  -7   8       10.52       30.15     39.28 o 
  -6  -7   8       23.66       75.31     40.47 o 
  -5  -7   8      215.08      238.65     42.75 o 
  -4  -7   8      543.96      537.63     48.68 o 
  -3  -7   8      629.44      600.92     49.32 o 
  -2  -7   8      432.36      479.79     49.60 o 
  -1  -7   8      518.49      488.91     56.21 o 
   0  -7   8      548.86      576.03     44.29 o 
   1  -7   8      827.98      897.35     73.25 o 
   2  -7   8      272.18      206.59     64.16 o 
   3  -7   8      219.14      150.99     61.74 o 
  -9  -6   8       42.70      137.56     39.41 o 
  -8  -6   8       16.76       37.87     39.00 o 
  -7  -6   8      112.70      134.08     38.18 o 
  -6  -6   8       15.95       19.86     39.50 o 
  -5  -6   8       24.24       37.28     37.89 o 
  -4  -6   8       51.11       15.48     41.07 o 
  -3  -6   8      184.82       76.32     43.19 o 
  -2  -6   8        7.09       39.85     42.68 o 
  -1  -6   8      413.76      337.47     53.08 o 
   0  -6   8       26.65       52.88     37.91 o 
   1  -6   8      142.87      111.74     63.83 o 
   2  -6   8        5.12       98.75     58.19 o 
   3  -6   8      136.15      180.27     59.08 o 
   4  -6   8       18.37       30.52     55.35 o 
 -10  -5   8        6.39       17.83     35.51 o 
  -9  -5   8        0.13       37.31     37.31 o 
  -8  -5   8       65.92       85.65     37.96 o 
  -7  -5   8        3.73        3.76     35.82 o 
  -6  -5   8      193.70      211.95     38.21 o 
  -5  -5   8        8.21       46.92     34.95 o 
  -4  -5   8      480.86      586.05     43.79 o 
  -3  -5   8      172.78      162.55     41.37 o 
  -2  -5   8     1580.37     1435.73     62.28 o 
  -1  -5   8      176.76      225.94     47.34 o 
   0  -5   8     2101.57     1959.63     57.65 o 
   1  -5   8      395.53      367.39     63.80 o 
   2  -5   8      585.17      608.03     65.13 o 
   3  -5   8       33.61       22.02     58.43 o 
   4  -5   8      147.32       82.94     58.98 o 
 -10  -4   8       17.76       21.00     34.15 o 
  -9  -4   8       95.82      144.27     36.69 o 
  -8  -4   8       30.87       91.77     34.74 o 
  -7  -4   8       78.18      169.06     35.64 o 
  -6  -4   8       33.44       39.69     34.17 o 
  -5  -4   8      280.43      259.05     38.85 o 
  -4  -4   8       44.50        1.95     36.45 o 
  -3  -4   8       49.01       38.18     38.18 o 
  -2  -4   8      146.44      116.46     41.47 o 
  -1  -4   8      424.86      383.79     52.58 o 
   0  -4   8       84.05       38.71     36.86 o 
   1  -4   8      305.35      288.09     59.46 o 
   2  -4   8       46.60       19.09     54.98 o 
   3  -4   8      263.93      252.87     57.50 o 
   4  -4   8       25.12       24.96     57.85 o 
 -10  -3   8        0.31        7.37     30.16 o 
  -9  -3   8        0.93       48.78     31.79 o 
  -8  -3   8       57.12       63.72     34.71 o 
  -7  -3   8      171.98      194.51     34.81 o 
  -6  -3   8      185.19      165.02     36.38 o 
  -5  -3   8      209.68      206.87     35.49 o 
  -4  -3   8      313.48      343.63     38.36 o 
  -3  -3   8      335.92      294.08     40.63 o 
  -2  -3   8     1293.14     1119.67     56.37 o 
  -1  -3   8      873.17      796.92     57.26 o 
   0  -3   8      430.60      385.05     52.58 o 
   1  -3   8      326.48      302.12     61.07 o 
   2  -3   8      115.79        5.83     58.42 o 
   3  -3   8       42.75        2.93     56.17 o 
   4  -3   8      173.45      106.66     58.98 o 
 -10  -2   8        3.22       26.37     30.63 o 
  -9  -2   8       19.73       35.87     31.21 o 
  -8  -2   8       80.59       93.72     32.14 o 
  -7  -2   8       45.70       34.17     31.99 o 
  -6  -2   8      256.01      270.78     33.64 o 
  -5  -2   8        9.25        4.18     32.48 o 
  -4  -2   8       84.37       75.84     34.83 o 
  -3  -2   8        0.66       64.22     34.58 o 
  -2  -2   8      135.33      181.56     41.05 o 
  -1  -2   8      292.10      250.71     47.77 o 
   0  -2   8      257.90      251.33     38.44 o 
   1  -2   8      136.46       44.80     58.71 o 
   2  -2   8       54.64       17.64     57.32 o 
   3  -2   8       98.99       65.68     60.32 o 
   4  -2   8      123.02       70.69     59.83 o 
   5  -2   8       10.43       16.35     59.72 o 
 -10  -1   8        1.86        5.28     29.64 o 
  -9  -1   8        5.23       59.22     28.66 o 
  -8  -1   8        1.52       20.23     30.08 o 
  -7  -1   8       89.04       39.20     31.30 o 
  -6  -1   8       75.95       67.55     30.74 o 
  -5  -1   8      146.15      149.43     32.74 o 
  -4  -1   8      220.59      215.83     36.03 o 
  -3  -1   8     1096.90     1056.75     46.60 o 
  -2  -1   8       77.18       31.63     40.30 o 
  -1  -1   8      765.08      730.14     54.68 o 
   0  -1   8       10.51        3.53     61.57 o 
   1  -1   8     1040.11     1231.54     69.06 o 
   2  -1   8      184.09      272.74     56.44 o 
   3  -1   8      470.75      497.20     63.24 o 
   4  -1   8      107.23       86.92     59.52 o 
   5  -1   8       69.20      122.36     59.46 o 
 -10   0   8       40.40       62.02     29.62 o 
  -9   0   8        0.08        5.30     30.43 o 
  -8   0   8       80.10      110.71     32.51 o 
  -7   0   8       27.41       38.89     29.76 o 
  -6   0   8       55.73       74.32     30.38 o 
  -5   0   8       21.59       44.64     29.64 o 
  -4   0   8       92.15      101.57     32.51 o 
  -3   0   8      139.36      161.42     36.37 o 
  -2   0   8      688.83      574.93     46.22 o 
  -1   0   8      168.88      154.71     43.78 o 
   0   0   8      299.75      300.22     38.49 o 
   1   0   8      205.74      190.31     57.04 o 
   2   0   8      133.79      142.35     58.67 o 
   3   0   8        8.58       59.49     59.49 o 
   4   0   8      422.07      446.33     64.22 o 
   5   0   8        5.38       13.80     56.84 o 
 -10   1   8        1.62        4.42     29.79 o 
  -9   1   8        4.75       54.41     28.94 o 
  -8   1   8        2.87       51.66     28.20 o 
  -7   1   8      132.18      117.41     29.43 o 
  -6   1   8       85.11       44.25     30.24 o 
  -5   1   8      201.79      233.63     32.86 o 
  -4   1   8      221.69      164.16     35.00 o 
  -3   1   8     1106.67     1016.95     46.99 o 
  -2   1   8      119.16       72.16     41.07 o 
  -1   1   8      671.00      653.51     52.94 o 
   0   1   8        1.07       10.93     35.61 o 
   1   1   8      919.34      928.07     66.17 o 
   2   1   8      129.43      147.64     57.74 o 
   3   1   8      435.96      507.98     63.56 o 
   4   1   8       76.26       21.82     61.37 o 
   5   1   8       73.12        7.78     61.04 o 
 -10   2   8        5.93       41.18     28.99 o 
  -9   2   8       24.03        8.99     31.28 o 
  -8   2   8       87.05      106.49     32.52 o 
  -7   2   8       37.89       36.12     29.17 o 
  -6   2   8      292.24      268.00     32.91 o 
  -5   2   8        7.27       40.82     29.78 o 
  -4   2   8       78.05       59.62     32.83 o 
  -3   2   8        4.75        9.92     34.22 o 
  -2   2   8      113.60       58.30     40.03 o 
  -1   2   8      316.07      270.47     46.21 o 
   0   2   8      231.73      223.98     38.74 o 
   1   2   8      108.40      161.85     53.10 o 
   2   2   8       96.30       89.76     58.64 o 
   3   2   8       86.89       81.84     60.77 o 
   4   2   8      126.15       58.14     60.86 o 
   5   2   8        9.61       45.33     59.52 o 
 -10   3   8        0.33        7.74     31.02 o 
  -9   3   8        1.38       19.26     30.35 o 
  -8   3   8       62.07      102.33     30.49 o 
  -7   3   8      183.33      222.50     31.61 o 
  -6   3   8      174.73      200.85     32.36 o 
  -5   3   8      185.22      179.02     32.80 o 
  -4   3   8      252.04      243.01     35.39 o 
  -3   3   8      326.19      260.93     37.42 o 
  -2   3   8     1289.97     1300.05     51.50 o 
  -1   3   8     1032.69     1038.36     59.42 o 
   0   3   8      418.50      405.87     79.48 o 
   1   3   8      246.38      333.57     55.57 o 
   2   3   8      141.79      211.94     57.94 o 
   3   3   8       47.67       86.83     57.08 o 
   4   3   8      159.56      198.89     60.59 o 
 -10   4   8       19.51       21.74     31.99 o 
  -9   4   8       96.83      120.63     33.38 o 
  -8   4   8       21.89        0.77     31.79 o 
  -7   4   8       80.25       60.38     33.44 o 
  -6   4   8       24.04       56.85     30.10 o 
  -5   4   8      278.61      272.36     35.04 o 
  -4   4   8       29.82       64.03     32.94 o 
  -3   4   8       39.15       35.07     35.19 o 
  -2   4   8      157.77      130.24     41.95 o 
  -1   4   8      396.61      409.98     53.09 o 
   0   4   8       70.71       68.43     37.64 o 
   1   4   8      375.25      360.59     58.99 o 
   2   4   8       56.35      125.43     56.00 o 
   3   4   8      286.30      194.62     63.33 o 
   4   4   8       15.29      170.71     59.16 o 
 -10   5   8        7.24       92.61     33.02 o 
  -9   5   8        0.35       33.67     33.67 o 
  -8   5   8       55.12       81.02     34.17 o 
  -7   5   8        2.67        9.02     32.82 o 
  -6   5   8      162.30      212.84     34.17 o 
  -5   5   8        8.75       25.21     33.04 o 
  -4   5   8      449.11      416.80     39.82 o 
  -3   5   8      186.12      167.91     39.68 o 
  -2   5   8     1348.29     1348.33     57.16 o 
  -1   5   8      178.46      181.63     48.77 o 
   0   5   8     2080.95     2115.37    113.20 o 
   1   5   8      414.60      274.72     62.41 o 
   2   5   8      551.21      439.14     64.19 o 
   3   5   8       26.31        9.36     57.25 o 
   4   5   8      136.81      159.69     63.82 o 
  -9   6   8       35.28       81.79     35.23 o 
  -8   6   8       14.56       31.39     34.06 o 
  -7   6   8      129.92      140.09     36.54 o 
  -6   6   8       18.11       58.94     35.45 o 
  -5   6   8        3.98       15.96     35.60 o 
  -4   6   8       49.17       75.06     37.06 o 
  -3   6   8      185.65      191.52     40.97 o 
  -2   6   8        7.99       43.74     43.74 o 
  -1   6   8      433.53      484.28     54.81 o 
   0   6   8       24.54       39.90     39.90 o 
   1   6   8      117.59       57.14     59.85 o 
   2   6   8        3.56       60.73     60.73 o 
   3   6   8      139.99      146.72     61.68 o 
   4   6   8       16.22       12.68     60.96 o 
  -9   7   8       10.65       23.09     37.21 o 
  -8   7   8       37.09       45.22     36.41 o 
  -7   7   8       15.33       20.19     36.79 o 
  -6   7   8       15.24       44.27     37.03 o 
  -5   7   8      218.88      224.04     39.68 o 
  -4   7   8      591.13      561.91     46.14 o 
  -3   7   8      630.39      567.12     46.27 o 
  -2   7   8      570.63      554.89     51.42 o 
  -1   7   8      474.76      485.48     58.27 o 
   0   7   8      586.28      680.87     55.98 o 
   1   7   8      611.48      587.93     66.34 o 
   2   7   8      321.40      215.79     64.14 o 
   3   7   8      205.26      234.57     62.60 o 
  -9   8   8       14.82       72.11     37.49 o 
  -8   8   8       18.06       10.69     39.62 o 
  -7   8   8       46.73       25.46     40.40 o 
  -6   8   8       63.44      134.15     39.96 o 
  -5   8   8       35.13       33.30     39.39 o 
  -4   8   8       10.28       23.13     40.93 o 
  -3   8   8       24.68        3.40     44.97 o 
  -2   8   8      105.34      116.64     49.40 o 
  -1   8   8       71.52      108.11     59.51 o 
   0   8   8      184.78      155.57     44.41 o 
   1   8   8      118.51       92.47     60.48 o 
   2   8   8       38.75       66.28     62.36 o 
   3   8   8      114.55      108.71     63.50 o 
  -8   9   8       29.00       38.80     40.65 o 
  -7   9   8       67.29       10.34     42.66 o 
  -6   9   8       33.73       82.26     40.37 o 
  -5   9   8       79.56       33.50     45.59 o 
  -4   9   8        1.65       45.66     45.66 o 
  -3   9   8      486.17      532.84     53.33 o 
  -2   9   8       41.86       50.39     53.31 o 
  -1   9   8      712.84      836.07     72.29 o 
   0   9   8       76.39       49.50     76.13 o 
   1   9   8      271.84      155.46     67.44 o 
   2   9   8       19.16       63.94     63.94 o 
  -7  10   8        8.49       41.50     43.41 o 
  -6  10   8       77.26      147.06     45.28 o 
  -5  10   8       17.66       28.99     46.17 o 
  -4  10   8      134.26      126.10     48.80 o 
  -3  10   8        9.19       28.44     51.86 o 
  -2  10   8       10.72       95.41     57.33 o 
  -1  10   8       53.96       57.09     66.86 o 
   0  10   8      135.91      120.82     76.32 o 
   1  10   8       15.40       53.39     65.68 o 
   2  10   8       30.71       30.89     66.81 o 
  -7  11   8       23.42       15.96     44.50 o 
  -6  11   8       23.06       10.67     49.00 o 
  -5  11   8       71.54       51.77     49.19 o 
  -4  11   8       14.03       64.89     51.83 o 
  -3  11   8      322.57      292.65     58.85 o 
  -2  11   8       56.35       30.58     61.44 o 
  -1  11   8      416.90      459.21     75.94 o 
   0  11   8       95.44       48.84    113.87 o 
   1  11   8      439.12      469.22     77.33 o 
  -6  12   8       34.24       54.36     48.24 o 
  -5  12   8        9.64       32.54     51.27 o 
  -4  12   8       59.54       15.08     54.11 o 
  -3  12   8       24.88       73.83     58.73 o 
  -2  12   8       53.77       22.75     63.72 o 
  -1  12   8       11.89       57.73     72.61 o 
   0  12   8      178.55      153.72     55.92 o 
  -3  13   8      121.72       79.23     61.57 o 
  -2  13   8      162.31      178.78     69.90 o 
  -6 -10   9       94.79      109.44     49.72 o 
  -5 -10   9       18.53       67.68     49.32 o 
  -4 -10   9      241.22      258.91     55.13 o 
  -3 -10   9        9.61       69.13     55.01 o 
  -2 -10   9       43.87       62.36     62.36 o 
  -1 -10   9       64.52      117.11     64.59 o 
   0 -10   9      157.29       98.78     51.20 o 
  -7  -9   9        8.53       81.73     43.95 o 
  -6  -9   9       13.22       54.48     45.63 o 
  -5  -9   9       19.63       71.90     47.36 o 
  -4  -9   9       11.02       90.05     48.67 o 
  -3  -9   9      160.59      199.19     55.57 o 
  -2  -9   9       19.02       46.50     56.81 o 
  -1  -9   9      157.61      134.32     65.53 o 
   0  -9   9      197.79      200.15     49.87 o 
   1  -9   9      313.25      207.47     76.63 o 
  -8  -8   9       46.19       15.21     44.60 o 
  -7  -8   9       83.45       90.78     43.24 o 
  -6  -8   9       51.84       25.50     44.54 o 
  -5  -8   9       50.16       18.03     46.04 o 
  -4  -8   9        5.35        6.26     48.52 o 
  -3  -8   9       33.01       51.66     51.66 o 
  -2  -8   9       26.58       24.45     54.38 o 
  -1  -8   9      102.98       81.49     63.27 o 
   0  -8   9        7.05       27.87     45.51 o 
   1  -8   9        7.47       20.36     73.67 o 
  -8  -7   9        9.34        6.34     41.05 o 
  -7  -7   9        6.10       12.99     41.40 o 
  -6  -7   9       68.44       84.47     44.72 o 
  -5  -7   9       16.18       26.53     45.28 o 
  -4  -7   9       80.27      163.38     46.98 o 
  -3  -7   9       99.29       32.27     52.11 o 
  -2  -7   9      117.77       92.03     54.53 o 
  -1  -7   9      548.61      489.39     66.70 o 
   0  -7   9      220.71      192.72     64.77 o 
   1  -7   9      294.16      260.06     74.40 o 
   2  -7   9      160.19      232.49     68.50 o 
  -9  -6   9       19.71      103.73     37.20 o 
  -8  -6   9        3.93        1.06     39.13 o 
  -7  -6   9       87.96       72.88     42.73 o 
  -6  -6   9        0.39       67.41     39.59 o 
  -5  -6   9      168.65      231.69     44.05 o 
  -4  -6   9       18.07       39.61     45.75 o 
  -3  -6   9      160.11      158.10     48.72 o 
  -2  -6   9      136.08       48.70     55.18 o 
  -1  -6   9       95.11       79.03     59.14 o 
   0  -6   9      235.29      248.73     47.30 o 
   1  -6   9        9.95       23.65     70.94 o 
   2  -6   9       55.15      156.08     65.28 o 
  -9  -5   9       12.18       14.32     39.26 o 
  -8  -5   9       74.30       87.33     38.65 o 
  -7  -5   9       49.86       39.14     39.46 o 
  -6  -5   9      102.73       87.67     42.70 o 
  -5  -5   9       86.51       83.48     43.38 o 
  -4  -5   9      253.08      287.52     46.22 o 
  -3  -5   9       20.17       33.87     45.31 o 
  -2  -5   9      290.35      174.21     53.76 o 
  -1  -5   9      173.60      115.58     57.79 o 
   0  -5   9      584.14      435.15     61.85 o 
   1  -5   9       41.37       97.50     69.03 o 
   2  -5   9      565.88      414.51     72.75 o 
   3  -5   9       77.09       61.37     68.68 o 
  -9  -4   9       40.42       91.37     35.30 o 
  -8  -4   9       36.22       26.38     36.70 o 
  -7  -4   9      109.49      138.22     39.49 o 
  -6  -4   9       14.13       14.98     37.76 o 
  -5  -4   9      341.00      362.41     45.12 o 
  -4  -4   9       13.57       41.35     41.35 o 
  -3  -4   9       96.83      106.01     46.78 o 
  -2  -4   9       80.28       65.94     49.80 o 
  -1  -4   9       15.72       21.67     54.34 o 
   0  -4   9       51.05       44.08     45.50 o 
   1  -4   9      113.31       86.11     68.52 o 
   2  -4   9       21.84      111.59     66.15 o 
   3  -4   9        9.13       38.60     68.02 o 
  -9  -3   9        1.00       24.44     33.87 o 
  -8  -3   9        3.96       57.74     35.01 o 
  -7  -3   9        0.66       36.53     36.53 o 
  -6  -3   9       69.68       92.23     38.35 o 
  -5  -3   9       65.31       39.07     39.44 o 
  -4  -3   9      421.10      435.21     45.22 o 
  -3  -3   9       57.26      119.75     42.99 o 
  -2  -3   9      840.21      736.41     55.40 o 
  -1  -3   9      148.34      143.09     55.41 o 
   0  -3   9      623.95      669.05     50.74 o 
   1  -3   9      363.30      453.86     72.25 o 
   2  -3   9      673.27      623.72     74.60 o 
   3  -3   9       44.34       20.33     66.44 o 
 -10  -2   9        2.71       32.23     32.23 o 
  -9  -2   9        2.34        3.33     32.37 o 
  -8  -2   9       16.55       97.89     32.27 o 
  -7  -2   9       21.92       21.49     36.67 o 
  -6  -2   9      138.68      140.93     37.53 o 
  -5  -2   9       12.16       31.10     36.65 o 
  -4  -2   9      494.89      472.80     46.39 o 
  -3  -2   9       28.55       29.28     43.99 o 
  -2  -2   9       36.59       66.41     47.01 o 
  -1  -2   9      126.98      150.60     53.73 o 
   0  -2   9       25.84       46.94     49.15 o 
   1  -2   9      128.40      147.07     67.96 o 
   2  -2   9       39.32       60.94     66.36 o 
   3  -2   9       34.95       15.44     63.47 o 
 -10  -1   9        0.66       51.38     30.32 o 
  -9  -1   9        2.84       16.09     31.64 o 
  -8  -1   9       11.24        6.68     32.62 o 
  -7  -1   9      131.15      155.57     35.28 o 
  -6  -1   9        9.63       11.64     35.03 o 
  -5  -1   9      168.64      199.54     38.10 o 
  -4  -1   9        2.36       14.16     37.62 o 
  -3  -1   9      335.44      270.05     46.99 o 
  -2  -1   9      347.54      329.09     52.32 o 
  -1  -1   9     1064.88      962.28     66.13 o 
   0  -1   9       34.93       60.85     44.73 o 
   1  -1   9      872.61      745.73     77.70 o 
   2  -1   9       57.65       33.32     68.39 o 
   3  -1   9      348.10      354.28     70.50 o 
 -10   0   9       11.54        9.05     30.41 o 
  -9   0   9        2.12        2.35     31.64 o 
  -8   0   9      124.01      113.10     34.22 o 
  -7   0   9        0.13        4.22     32.57 o 
  -6   0   9      255.23      253.01     36.83 o 
  -5   0   9        3.44        0.00     34.82 o 
  -4   0   9       59.76      114.09     37.74 o 
  -3   0   9       30.36       33.79     40.86 o 
  -2   0   9       68.82       56.22     45.78 o 
  -1   0   9       35.36       12.66     52.19 o 
   0   0   9       12.22       44.36     44.36 o 
   1   0   9      104.40      185.49     66.40 o 
   2   0   9        0.61       24.63     64.78 o 
   3   0   9        2.33      122.59     64.24 o 
 -10   1   9        0.73        4.49     29.71 o 
  -9   1   9        3.54       21.78     30.36 o 
  -8   1   9       10.47       56.88     31.18 o 
  -7   1   9      115.70      104.15     33.73 o 
  -6   1   9        9.05        5.97     33.31 o 
  -5   1   9      187.57      206.00     37.45 o 
  -4   1   9        4.59       32.23     37.39 o 
  -3   1   9      492.51      451.52     47.57 o 
  -2   1   9      359.26      321.41     51.29 o 
  -1   1   9     1087.74      922.53     66.13 o 
   0   1   9       14.14       13.34     52.96 o 
   1   1   9      973.86      760.93     79.91 o 
   2   1   9       78.09       68.85     68.85 o 
   3   1   9      373.30      362.88     72.63 o 
 -10   2   9        3.30       40.81     29.38 o 
  -9   2   9        6.14       14.83     31.60 o 
  -8   2   9       19.79       45.53     31.39 o 
  -7   2   9       24.63        7.42     33.38 o 
  -6   2   9      131.55      136.41     34.40 o 
  -5   2   9       17.29       92.63     33.89 o 
  -4   2   9      493.45      480.34     43.81 o 
  -3   2   9       20.09       28.78     39.09 o 
  -2   2   9       31.90       19.28     46.93 o 
  -1   2   9      128.96       43.40     55.34 o 
   0   2   9       27.28       33.42     45.55 o 
   1   2   9      114.88       36.55     66.54 o 
   2   2   9       28.93       90.01     65.07 o 
   3   2   9       46.33       10.63     69.10 o 
  -9   3   9        0.94       29.24     31.32 o 
  -8   3   9        7.29       32.59     32.59 o 
  -7   3   9        1.20       46.29     32.56 o 
  -6   3   9       87.84      116.33     35.24 o 
  -5   3   9       63.00       34.24     36.61 o 
  -4   3   9      479.08      473.72     44.26 o 
  -3   3   9       66.16       67.24     39.99 o 
  -2   3   9      752.31      683.56     54.99 o 
  -1   3   9      215.06      164.59     55.14 o 
   0   3   9      648.61      603.41     54.03 o 
   1   3   9      347.44      275.61     70.83 o 
   2   3   9      665.94      571.67     75.18 o 
   3   3   9       50.09      103.91     66.86 o 
  -9   4   9       38.70       13.02     33.41 o 
  -8   4   9       34.07       34.08     34.08 o 
  -7   4   9       92.71       91.07     35.67 o 
  -6   4   9        7.76        4.29     34.17 o 
  -5   4   9      376.01      365.15     40.10 o 
  -4   4   9        5.77       34.33     38.66 o 
  -3   4   9      153.16      150.78     42.40 o 
  -2   4   9       70.54      137.55     46.34 o 
  -1   4   9        8.70       29.84     55.41 o 
   0   4   9       58.31      119.20     45.71 o 
   1   4   9      109.80      138.26     64.91 o 
   2   4   9       28.80       66.58     65.56 o 
   3   4   9       17.70      126.34     67.20 o 
  -9   5   9       12.25       59.27     32.89 o 
  -8   5   9       75.96       12.84     36.33 o 
  -7   5   9       49.37       16.52     36.19 o 
  -6   5   9      123.60       72.57     38.33 o 
  -5   5   9       81.54       86.11     38.59 o 
  -4   5   9      226.43      189.24     43.97 o 
  -3   5   9       23.92       12.06     41.57 o 
  -2   5   9      220.57      209.16     52.47 o 
  -1   5   9      178.18      134.27     58.21 o 
   0   5   9      646.13      595.91    133.71 o 
   1   5   9       40.34       67.31     65.56 o 
   2   5   9      567.41      612.64     73.36 o 
   3   5   9       64.32      272.53     63.90 o 
  -9   6   9       17.64       15.01     36.24 o 
  -8   6   9        2.93       36.82     36.82 o 
  -7   6   9      114.50      114.64     37.12 o 
  -6   6   9        0.14       26.13     37.37 o 
  -5   6   9      151.24      103.08     39.27 o 
  -4   6   9       17.31       39.27     39.27 o 
  -3   6   9      134.45       64.43     45.42 o 
  -2   6   9      152.60      194.32     52.16 o 
  -1   6   9       72.94      115.63     57.97 o 
   0   6   9      237.00      209.20     49.25 o 
   1   6   9       10.20       68.81     68.81 o 
   2   6   9       54.69      238.10     61.02 o 
  -8   7   9        7.56        5.67     37.47 o 
  -7   7   9        3.62       15.31     37.59 o 
  -6   7   9       56.85       63.72     41.15 o 
  -5   7   9        9.04       87.62     39.07 o 
  -4   7   9       66.63       61.61     42.58 o 
  -3   7   9      134.30      112.87     49.48 o 
  -2   7   9      151.02      180.23     53.91 o 
  -1   7   9      529.71      535.64     68.40 o 
   0   7   9      274.32      324.69     49.85 o 
   1   7   9      305.36      321.86     70.73 o 
   2   7   9      161.82       84.23     71.83 o 
  -8   8   9       41.76       60.12     39.71 o 
  -7   8   9       84.32      123.92     39.80 o 
  -6   8   9       53.33        3.14     41.91 o 
  -5   8   9       48.96       31.15     44.31 o 
  -4   8   9        0.56       43.28     44.80 o 
  -3   8   9       28.51        6.14     51.58 o 
  -2   8   9       20.59        1.41     56.43 o 
  -1   8   9      118.09      229.63     62.56 o 
   0   8   9        5.20       15.26     75.43 o 
   1   8   9        8.56        3.57     68.51 o 
  -7   9   9       13.29        9.49     41.93 o 
  -6   9   9       12.22        9.82     43.81 o 
  -5   9   9        6.22       76.28     45.35 o 
  -4   9   9        8.35       72.12     47.79 o 
  -3   9   9      146.32      198.59     53.50 o 
  -2   9   9       21.48       10.04     57.23 o 
  -1   9   9      118.62       73.03     68.21 o 
   0   9   9      191.30      152.46     50.79 o 
   1   9   9      312.86      261.17     74.29 o 
  -6  10   9      105.40      124.14     47.48 o 
  -5  10   9       21.64        7.20     46.52 o 
  -4  10   9      260.42      228.83     53.44 o 
  -3  10   9       11.77      105.33     53.57 o 
  -2  10   9       30.31       45.41     59.13 o 
  -1  10   9       56.90       48.69     75.59 o 
   0  10   9      145.43      205.70     78.39 o 
  -5  11   9      115.64      181.62     50.85 o 
  -4  11   9       27.16       65.59     52.34 o 
  -3  11   9      146.86      185.62     58.64 o 
  -2  11   9       25.64       31.75     63.23 o 
  -1  11   9      476.12      527.90     81.28 o 
  -5  -9  10       83.03       98.84     51.53 o 
  -4  -9  10       12.32       29.13     53.96 o 
  -3  -9  10      136.93       56.32     58.02 o 
  -2  -9  10       20.31        1.53     61.20 o 
  -6  -8  10       71.99      127.52     47.53 o 
  -5  -8  10       34.78       49.26     49.14 o 
  -4  -8  10       77.75       70.02     51.96 o 
  -3  -8  10       49.80       44.83     55.14 o 
  -2  -8  10       56.43       61.14     61.14 o 
  -1  -8  10       99.77       66.38     67.89 o 
  -7  -7  10       10.94       54.04     42.09 o 
  -6  -7  10        9.41       25.53     46.34 o 
  -5  -7  10        8.68       49.70     49.70 o 
  -4  -7  10       37.40       19.70     50.87 o 
  -3  -7  10       47.68      113.30     54.13 o 
  -2  -7  10      274.04      155.64     61.85 o 
  -1  -7  10       86.28      162.06     64.02 o 
   0  -7  10       79.56      103.38     49.77 o 
  -8  -6  10       28.17       39.72     39.72 o 
  -7  -6  10       59.60        9.69     43.19 o 
  -6  -6  10        2.01        1.09     45.14 o 
  -5  -6  10      188.62      147.81     48.79 o 
  -4  -6  10       37.75       29.52     49.07 o 
  -3  -6  10      147.52      116.73     55.40 o 
  -2  -6  10      128.37      197.66     60.28 o 
  -1  -6  10      111.61       40.19     65.87 o 
   0  -6  10        9.47       51.13     51.13 o 
   1  -6  10       14.42       10.19     79.59 o 
  -8  -5  10       19.87       29.11     39.95 o 
  -7  -5  10       14.21       45.36     40.78 o 
  -6  -5  10       12.55        6.64     44.11 o 
  -5  -5  10       13.05       31.71     44.66 o 
  -4  -5  10      197.98      277.26     47.91 o 
  -3  -5  10       42.27       28.72     51.00 o 
  -2  -5  10      329.68      296.14     62.62 o 
  -1  -5  10       63.57       53.45     65.87 o 
   0  -5  10      301.91      268.65     80.69 o 
   1  -5  10        4.55      110.54     74.89 o 
  -8  -4  10       37.06       66.39     38.85 o 
  -7  -4  10       43.12       29.81     40.98 o 
  -6  -4  10        4.51       19.50     41.07 o 
  -5  -4  10       59.37      117.40     43.86 o 
  -4  -4  10        1.56       19.77     46.02 o 
  -3  -4  10       91.78       86.26     52.83 o 
  -2  -4  10      183.88      180.24     58.55 o 
  -1  -4  10       69.58       73.34     63.15 o 
   0  -4  10       46.11       48.68     53.28 o 
   1  -4  10       52.75       50.40     78.81 o 
  -9  -3  10        8.31       40.99     34.39 o 
  -8  -3  10       33.97       11.34     37.36 o 
  -7  -3  10        4.85       25.97     40.48 o 
  -6  -3  10       82.38      175.26     40.16 o 
  -5  -3  10       97.65       88.93     45.18 o 
  -4  -3  10      301.11      200.33     51.20 o 
  -3  -3  10      311.99      271.12     54.88 o 
  -2  -3  10       23.27       23.69     56.73 o 
  -1  -3  10      118.64      149.66     63.78 o 
   0  -3  10       61.44       56.37     72.63 o 
   1  -3  10      114.75      240.35     81.18 o 
  -9  -2  10       10.74       64.60     33.78 o 
  -8  -2  10       51.79       83.43     35.86 o 
  -7  -2  10       21.90        1.93     38.18 o 
  -6  -2  10       55.98       32.92     42.01 o 
  -5  -2  10       41.31       81.32     43.26 o 
  -4  -2  10      217.95      157.19     48.24 o 
  -3  -2  10      135.47      166.42     51.63 o 
  -2  -2  10      392.59      436.29     57.53 o 
  -1  -2  10        3.51       13.26     63.53 o 
   0  -2  10       62.36      105.58     51.92 o 
   1  -2  10       46.41       40.46     79.01 o 
   2  -2  10       45.06       29.43     76.76 o 
  -9  -1  10        2.42       17.56     31.78 o 
  -8  -1  10       28.43        8.00     34.52 o 
  -7  -1  10        1.85        7.55     36.05 o 
  -6  -1  10       16.24        5.98     38.71 o 
  -5  -1  10       31.99       49.36     41.11 o 
  -4  -1  10       21.27       25.66     45.04 o 
  -3  -1  10       69.11       72.16     49.91 o 
  -2  -1  10      110.51       40.58     57.34 o 
  -1  -1  10      395.59      440.11     67.20 o 
   0  -1  10       37.73       28.55     52.20 o 
   1  -1  10      339.60      364.97     82.18 o 
   2  -1  10       56.35       76.63     76.63 o 
  -9   0  10        0.81       32.38     32.38 o 
  -8   0  10       31.52       78.66     33.70 o 
  -7   0  10       99.76      124.52     36.23 o 
  -6   0  10      214.78      249.51     41.57 o 
  -5   0  10        5.00        4.21     40.20 o 
  -4   0  10       84.67      125.87     45.83 o 
  -3   0  10       45.63       19.04     49.99 o 
  -2   0  10        6.84       54.28     54.28 o 
  -1   0  10       18.12        3.28     63.68 o 
   0   0  10        0.79        7.52     92.70 o 
   1   0  10        0.32       24.35     76.51 o 
   2   0  10      182.99      206.20     76.05 o 
  -9   1  10        2.46       57.68     31.43 o 
  -8   1  10       28.81       76.34     31.61 o 
  -7   1  10        1.58       33.23     34.95 o 
  -6   1  10       18.40        8.62     37.70 o 
  -5   1  10       25.17       26.73     39.32 o 
  -4   1  10       32.30       41.58     43.92 o 
  -3   1  10       73.91       15.01     48.87 o 
  -2   1  10      106.97      127.70     53.72 o 
  -1   1  10      329.64      377.12     66.97 o 
   0   1  10       23.86       56.75     52.31 o 
   1   1  10      294.58      298.30     82.81 o 
   2   1  10       41.43        1.93     75.66 o 
  -9   2  10       10.87       52.66     31.28 o 
  -8   2  10       54.36        4.19     34.58 o 
  -7   2  10       36.71       36.38     35.05 o 
  -6   2  10       37.80       65.04     35.99 o 
  -5   2  10       33.91       28.42     39.52 o 
  -4   2  10      195.04      163.12     44.40 o 
  -3   2  10      108.44      102.74     48.81 o 
  -2   2  10      412.59      299.58     57.14 o 
  -1   2  10        7.29      150.19     60.18 o 
   0   2  10       50.14       16.84     52.86 o 
   1   2  10       58.02      110.04     74.24 o 
   2   2  10       41.26       37.57     76.87 o 
  -9   3  10        8.07        5.60     31.64 o 
  -8   3  10       31.46        0.86     32.74 o 
  -7   3  10        5.71       20.35     34.19 o 
  -6   3  10       66.09       92.85     36.99 o 
  -5   3  10      104.39      109.87     38.94 o 
  -4   3  10      324.78      211.57     47.12 o 
  -3   3  10      326.68      300.87     52.50 o 
  -2   3  10       55.46      125.82     54.64 o 
  -1   3  10       85.90       65.18     64.84 o 
   0   3  10       60.77      117.50     53.29 o 
   1   3  10      133.69      124.83     77.36 o 
  -8   4  10       30.34       18.83     34.21 o 
  -7   4  10       45.17       61.68     35.46 o 
  -6   4  10        7.85       32.13     36.71 o 
  -5   4  10       52.42       66.72     40.07 o 
  -4   4  10        5.50        3.26     42.04 o 
  -3   4  10      116.50      100.60     47.91 o 
  -2   4  10      164.75       68.37     53.04 o 
  -1   4  10       88.65       13.09     65.28 o 
   0   4  10       36.77       20.13     61.04 o 
   1   4  10       41.18       86.25     72.17 o 
  -8   5  10       21.42       58.75     34.39 o 
  -7   5  10       14.61        0.95     36.34 o 
  -6   5  10       11.83        0.00     37.21 o 
  -5   5  10       11.52       20.53     40.44 o 
  -4   5  10      144.08       81.29     46.42 o 
  -3   5  10       40.62       51.33     51.33 o 
  -2   5  10      347.78      333.65     60.47 o 
  -1   5  10       58.13      119.51     64.41 o 
   0   5  10      299.11      238.46     55.64 o 
   1   5  10        4.75       50.37     73.48 o 
  -8   6  10       23.84        3.63     37.23 o 
  -7   6  10       63.63       58.38     39.81 o 
  -6   6  10        0.71        9.89     38.37 o 
  -5   6  10      203.98      109.12     42.76 o 
  -4   6  10       31.01        9.04     45.79 o 
  -3   6  10      130.84       28.83     50.05 o 
  -2   6  10      130.06       76.61     58.25 o 
  -1   6  10       80.48      137.65     64.64 o 
   0   6  10       16.12       70.84    205.01 o 
  -7   7  10       11.40       40.29     40.29 o 
  -6   7  10       10.70       55.16     38.93 o 
  -5   7  10        9.54       28.16     42.46 o 
  -4   7  10       56.84       56.02     46.59 o 
  -3   7  10       47.76       35.89     52.17 o 
  -2   7  10      272.01      268.38     61.04 o 
  -1   7  10       56.36       11.87     66.99 o 
   0   7  10       81.09       64.76     53.61 o 
  -6   8  10       70.36       58.45     43.10 o 
  -5   8  10       23.92       25.90     45.63 o 
  -4   8  10       77.38       26.60     48.83 o 
  -3   8  10       72.32       71.23     53.02 o 
  -2   8  10       75.40       41.44     60.21 o 
  -1   8  10      122.60       40.41     71.30 o 
  -5   9  10       88.62       50.59     50.59 o 
  -4   9  10       14.82       13.78     48.94 o 
  -3   9  10      126.41      198.92     54.00 o 
  -2   9  10       12.39       12.12     61.82 o 
  -5  -6  11       83.50       34.18     50.81 o 
  -4  -6  11       12.37       21.93     52.83 o 
  -3  -6  11       56.21       10.51     58.75 o 
  -6  -5  11       12.87       18.53     44.87 o 
  -5  -5  11       22.06       33.85     46.94 o 
  -4  -5  11        4.50       23.10     53.37 o 
  -3  -5  11       17.34       13.45     56.88 o 
  -2  -5  11       13.24        8.15     61.97 o 
  -7  -4  11       70.48       33.05     42.98 o 
  -6  -4  11       36.73       74.51     43.40 o 
  -5  -4  11       15.12       47.13     49.18 o 
  -4  -4  11       22.55       35.08     50.98 o 
  -3  -4  11      116.62       90.47     58.85 o 
  -2  -4  11       10.43       62.33     62.63 o 
  -1  -4  11       23.27        0.00     71.62 o 
  -7  -3  11        8.65       12.51     41.80 o 
  -6  -3  11        4.37       20.27     45.21 o 
  -5  -3  11       12.69       23.26     46.97 o 
  -4  -3  11       80.66       78.88     52.76 o 
  -3  -3  11      104.53      137.07     55.66 o 
  -2  -3  11      118.48       58.98     67.14 o 
  -1  -3  11       70.68      141.53     68.30 o 
  -7  -2  11       25.03        9.18     40.47 o 
  -6  -2  11       83.75       46.53     44.78 o 
  -5  -2  11       47.32       31.27     45.77 o 
  -4  -2  11      109.26       50.10     51.62 o 
  -3  -2  11        4.49       14.60     55.33 o 
  -2  -2  11      116.08       83.33     64.55 o 
  -1  -2  11       35.99       31.35     69.86 o 
  -7  -1  11        4.46       21.03     39.25 o 
  -6  -1  11       11.71       19.54     42.12 o 
  -5  -1  11        5.36       11.85     46.05 o 
  -4  -1  11       44.97        1.25     49.35 o 
  -3  -1  11       53.63       56.40     57.50 o 
  -2  -1  11       39.87       81.16     60.22 o 
  -1  -1  11      156.68       97.79     70.40 o 
   0  -1  11      104.08       24.90     57.54 o 
  -7   0  11        0.57        0.97     37.97 o 
  -6   0  11       29.45       22.23     42.57 o 
  -5   0  11        0.07       33.60     44.91 o 
  -4   0  11      176.26      209.33     52.09 o 
  -3   0  11      110.22       88.40     54.14 o 
  -2   0  11      112.72        0.00     65.16 o 
  -1   0  11       46.45      128.65     69.20 o 
   0   0  11       40.85        3.33     62.92 o 
  -7   1  11        4.46       13.36     36.82 o 
  -6   1  11       10.53       41.20     41.20 o 
  -5   1  11       10.94       15.83     44.45 o 
  -4   1  11       39.69       17.54     47.53 o 
  -3   1  11       72.87      120.67     53.34 o 
  -2   1  11       34.09       62.33     62.33 o 
  -1   1  11      172.34      120.63     71.31 o 
   0   1  11      112.91      116.06     90.51 o 
  -7   2  11       31.19       27.21     36.13 o 
  -6   2  11       98.43       12.20     40.95 o 
  -5   2  11       50.58       84.72     42.73 o 
  -4   2  11      103.24       57.97     49.11 o 
  -3   2  11        0.24       16.59     52.15 o 
  -2   2  11      105.81       48.77     62.44 o 
  -1   2  11       31.36       54.51     69.45 o 
  -7   3  11        8.38       36.23     36.23 o 
  -6   3  11        7.14       33.26     39.54 o 
  -5   3  11       12.66        8.77     43.53 o 
  -4   3  11       63.32       80.31     48.20 o 
  -3   3  11      100.12      173.43     49.17 o 
  -2   3  11      105.51       31.13     60.67 o 
  -1   3  11       66.81      104.45     70.65 o 
  -7   4  11       73.21       68.93     37.35 o 
  -6   4  11       30.23       11.05     40.02 o 
  -5   4  11       23.44       52.50     43.83 o 
  -4   4  11       15.11       84.55     48.00 o 
  -3   4  11      143.13      194.83     53.24 o 
  -2   4  11       11.82       60.04     58.79 o 
  -1   4  11       31.74       17.92     71.21 o 
  -6   5  11       14.58       74.74     39.20 o 
  -5   5  11       18.74       24.09     41.86 o 
  -4   5  11       13.88       31.31     48.94 o 
  -3   5  11       14.08       12.17     54.03 o 
  -2   5  11       17.36       61.24     61.24 o 
  -5   6  11       92.33      149.25     44.15 o 
  -4   6  11       15.29       77.47     47.15 o 
  -3   6  11       43.25       63.35     53.84 o 
                                                 
